# Supplementary material for: Single-cell RNA-sequencing uncovers transcriptional states and fate decisions in haematopoiesis
Source: Nat Commun. 2017 Dec 11;8:2045. doi: 10.1038/s41467-017-02305-6 (PMC5725498; doi:10.1038/s41467-017-02305-6)
Supplement: Supplementary file 4 — Supplementary Data 1 [file 41467_2017_2305_MOESM4_ESM.xlsx]

## Sheet: DE_State1_Monocytes
Supplementary Data 1. Lists of genes using different processing strategies. Full list of the DE expressed genes in each of the five Monocle states; GO term enrichment analysis for each of the states; dynamically expressed genes in monocytes, neutrophils, erythrocytes and thrombocytes; expression of ribosomal genes which show dynamic and random expression in pseudotime in monocytes, neutrophils, e…
Ensembl Gene ID	Ensembl Gene Symbol	Chromosome Location	Type	logFC
ENSDARG00000095627	c1qc	21	protein_coding	12.1552
ENSDARG00000044613	c1qa	21	protein_coding	10.3251
ENSDARG00000059294	marco	9	protein_coding	10.0192
ENSDARG00000095695	ms4a17a.10	4	protein_coding	8.58997
ENSDARG00000044612	c1qb	21	protein_coding	8.23837
ENSDARG00000043436	si:dkey-5n18.1	20	IG_V_gene	8.18532
ENSDARG00000054942	lgals2a	3	protein_coding	7.99392
ENSDARG00000036427	slc3a2a	7	protein_coding	7.32817
ENSDARG00000004954	grna	3	protein_coding	6.90778
ENSDARG00000017121	mafba	23	protein_coding	6.72212
ENSDARG00000028618	KRT18			5.90439
ENSDARG00000089362	grn1	19	protein_coding	5.83057
ENSDARG00000038587	CU929150.1	2	protein_coding	5.82485
ENSDARG00000025254	s100a10b	16	protein_coding	5.53582
ENSDARG00000059049	FCER2	19	protein_coding	5.51529
ENSDARG00000095807	hp	8	protein_coding	5.50219
ENSDARG00000105142	tcirg1b	14	protein_coding	5.46923
ENSDARG00000013771	ctssb.2	16	protein_coding	5.2604
ENSDARG00000038822	mrc1b	2	protein_coding	5.05215
ENSDARG00000016470	anxa5b	1	protein_coding	4.85404
ENSDARG00000094451	cfp	8	protein_coding	4.81977
ENSDARG00000039150	lgmn	13	protein_coding	4.71679
ENSDARG00000067566	sftpbb	5	protein_coding	4.61352
ENSDARG00000054864	aplp2	18	protein_coding	4.48696
ENSDARG00000079105	mhc2dab	8	protein_coding	4.456
ENSDARG00000058358	krt8	23	protein_coding	4.37853
ENSDARG00000009087	cd74a	14	protein_coding	4.13833
ENSDARG00000026726	anxa1a	5	protein_coding	4.0882
ENSDARG00000056874	lygl1	14	protein_coding	4.05264
ENSDARG00000024540	tspan36	8	protein_coding	4.05122
ENSDARG00000090164	si:ch73-362m14.2	21	protein_coding	4.03015
ENSDARG00000039082	zgc:123010	13	protein_coding	3.98859
ENSDARG00000059883	trpv1	5	protein_coding	3.96027
ENSDARG00000098012	itgae.1	15	protein_coding	3.89001
ENSDARG00000042722	blnk	13	protein_coding	3.86364
ENSDARG00000079932	zgc:152830	8	protein_coding	3.52315
ENSDARG00000003931	cndp2	19	protein_coding	3.51128
ENSDARG00000101334	ctsc	15	protein_coding	3.48734
ENSDARG00000045066	entpd1	12	protein_coding	3.47104
ENSDARG00000074378	junba	1	protein_coding	3.41774
ENSDARG00000067797	spi1a	25	protein_coding	3.38263
ENSDARG00000044808	slc4a4b	21	protein_coding	3.37658
ENSDARG00000036628	cd74b	21	protein_coding	3.37141
ENSDARG00000057698	ctsd	18	protein_coding	3.36348
ENSDARG00000071084	wipf1b	6	protein_coding	3.33446
ENSDARG00000102249	PEPD	18	protein_coding	3.31975
ENSDARG00000058731	slc2a6	8	protein_coding	3.30293
ENSDARG00000073893	dnase2	16	protein_coding	3.28739
ENSDARG00000086217	zgc:152830	8	protein_coding	3.25017
ENSDARG00000054302	ehd4	17	protein_coding	3.22671
ENSDARG00000056378	ifi30	2	protein_coding	3.19226
ENSDARG00000044902	atp2b4	11	protein_coding	3.18979
ENSDARG00000031745	zgc:103599	8	protein_coding	3.16233
ENSDARG00000007795	cst3	13	protein_coding	3.15414
ENSDARG00000055504	CD68	7	protein_coding	3.13253
ENSDARG00000098114	ctsa	6	protein_coding	3.11707
ENSDARG00000057853	atp6v0ca	3	protein_coding	3.11495
ENSDARG00000044254	anxa3b	10	protein_coding	3.02828
ENSDARG00000015164	mknk2b	8	protein_coding	2.98783
ENSDARG00000043257	ckbb	20	protein_coding	2.95995
ENSDARG00000074635	abca1a	1	protein_coding	2.94165
ENSDARG00000057737	rxraa	21	protein_coding	2.92428
ENSDARG00000040432	klf2b	19	protein_coding	2.90935
ENSDARG00000003216	anxa2a	25	protein_coding	2.89659
ENSDARG00000105119		4	protein_coding	2.86764
ENSDARG00000094210	zgc:109934	3	protein_coding	2.83636
ENSDARG00000096508	si:ch211-265g21.1	20	lincRNA	2.81233
ENSDARG00000027750	dpp7	5	protein_coding	2.78371
ENSDARG00000013968	psap	13	protein_coding	2.77707
ENSDARG00000019881	bsg	22	protein_coding	2.72754
ENSDARG00000045980	cst14b.1	5	protein_coding	2.7177
ENSDARG00000099885	trim105	14	protein_coding	2.68061
ENSDARG00000094025	si:dkey-237j10.2	5	protein_coding	2.65896
ENSDARG00000103816	BX537263.1	5	miRNA	2.63711
ENSDARG00000104308	BX537263.2	5	miRNA	2.63711
ENSDARG00000073753	tacc1	10	protein_coding	2.62982
ENSDARG00000055120	ctsba	17	protein_coding	2.61408
ENSDARG00000040072	scpep1	3	protein_coding	2.59982
ENSDARG00000009134	hlx1	20	protein_coding	2.58773
ENSDARG00000031731	si:ch73-27e22.6	22	protein_coding	2.57547
ENSDARG00000036637	arl11	1	protein_coding	2.56323
ENSDARG00000013500	abca2	5	protein_coding	2.53412
ENSDARG00000103980	ets2	10	protein_coding	2.53372
ENSDARG00000001712	si:ch211-247n2.1	11	protein_coding	2.52771
ENSDARG00000039034	marcksl1a	13	protein_coding	2.52507
ENSDARG00000021059	alas1	11	protein_coding	2.5181
ENSDARG00000098099	zgc:64065	6	protein_coding	2.4978
ENSDARG00000044073	fuca2	17	protein_coding	2.49506
ENSDARG00000022315	atp6v1g1	5	protein_coding	2.49449
ENSDARG00000042138	selp	20	protein_coding	2.48345
ENSDARG00000031776	zgc:92066	3	protein_coding	2.48191
ENSDARG00000086337	si:dkey-102g19.3	21	protein_coding	2.46129
ENSDARG00000102421	papl	KN150131.1	protein_coding	2.44874
ENSDARG00000030694	atp6v1e1b	4	protein_coding	2.44231
ENSDARG00000098899	ITGAL	1	protein_coding	2.4401
ENSDARG00000104077	fcer1gl	2	protein_coding	2.39787
ENSDARG00000011175	atp6v1d	20	protein_coding	2.37515
ENSDARG00000093945	VMA21	5	protein_coding	2.36538
ENSDARG00000056642	hdac9b	16	protein_coding	2.34999
ENSDARG00000031647	stat2	6	protein_coding	2.34856
ENSDARG00000103720	ZFP36	15	protein_coding	2.34257
ENSDARG00000040407	usp22	12	protein_coding	2.3298
ENSDARG00000019265	ZBTB39	23	protein_coding	2.31836
ENSDARG00000070651	prkcdb	11	protein_coding	2.2776
ENSDARG00000009418	mef2cb	5	protein_coding	2.27349
ENSDARG00000097160	si:ch211-121j5.4	9	protein_coding	2.27083
ENSDARG00000005423	pgam1a	13	protein_coding	2.27031
ENSDARG00000036967	smox	1	protein_coding	2.25661
ENSDARG00000053517	EML5	17	protein_coding	2.25061
ENSDARG00000036893	f13a1b	7	protein_coding	2.25057
ENSDARG00000074488	ifngr1	13	protein_coding	2.21514
ENSDARG00000077664	zgc:110239	19	protein_coding	2.20549
ENSDARG00000092191	si:dkey-238c7.13	18	processed_transcript	2.20421
ENSDARG00000089852	si:dkey-51d8.1	4	protein_coding	2.19153
ENSDARG00000102599	TGOLN2	8	protein_coding	2.17613
ENSDARG00000021343	wsb1	15	protein_coding	2.15847
ENSDARG00000100753	CABZ01076275.1	KN150405.1	protein_coding	2.12346
ENSDARG00000101270	klhl8	21	protein_coding	2.11123
ENSDARG00000098134	CABZ01111946.1	KN150407.1	protein_coding	2.10659
ENSDARG00000010794	tfeb	11	protein_coding	2.10127
ENSDARG00000006758	FAM234B	3	protein_coding	2.09536
ENSDARG00000008735	atp6ap2	22	protein_coding	2.08856
ENSDARG00000043511	prdx6	20	protein_coding	2.05099
ENSDARG00000090575		3	protein_coding	2.02676
ENSDARG00000007180	slc30a4	18	protein_coding	2.01803
ENSDARG00000041041	cxcr3.2	16	protein_coding	2.0157
ENSDARG00000074851	s1pr4	22	protein_coding	1.9987
ENSDARG00000000966	ncor2	8	protein_coding	1.9949
ENSDARG00000043079	MMP23B	8	protein_coding	1.98925
ENSDARG00000031715	lyn	2	protein_coding	1.96407
ENSDARG00000043130	notch2	8	protein_coding	1.94678
ENSDARG00000100293	arhgef15	5	protein_coding	1.94593
ENSDARG00000097553	si:dkey-193e13.8	2	lincRNA	1.94335
ENSDARG00000026028	ankrd44	9	protein_coding	1.93359
ENSDARG00000102163	CR361561.2	4	protein_coding	1.93271
ENSDARG00000034534	atp6v1aa	5	protein_coding	1.91678
ENSDARG00000056233	TMEM179B			1.90919
ENSDARG00000075748	NCKAP1L	11	protein_coding	1.90054
ENSDARG00000060687	chd2	18	protein_coding	1.89953
ENSDARG00000036456	anxa4	10	protein_coding	1.89657
ENSDARG00000092310	si:ch211-199g17.2	19	protein_coding	1.89634
ENSDARG00000075666	tsc22d3	14	protein_coding	1.88473
ENSDARG00000101794	atp6v0e1	14	protein_coding	1.88437
ENSDARG00000068784	C13H10orf54	13	protein_coding	1.8786
ENSDARG00000053624	csf1rb	21	protein_coding	1.87116
ENSDARG00000099281	si:dkey-112e7.2	4	protein_coding	1.86407
ENSDARG00000039117	tefa	12	protein_coding	1.85504
ENSDARG00000095830	serpinb1l1	16	protein_coding	1.81448
ENSDARG00000089837	slc35d2	8	protein_coding	1.80477
ENSDARG00000087933	zgc:174972	20	protein_coding	1.80062
ENSDARG00000039959	gdnfa	10	protein_coding	1.79962
ENSDARG00000098155	si:dkeyp-3b12.11	4	rRNA	1.79879
ENSDARG00000090552	si:dkey-7j14.6	16	protein_coding	1.79276
ENSDARG00000068711	crfb4	9	protein_coding	1.78622
ENSDARG00000021556	ubl3b	14	protein_coding	1.78415
ENSDARG00000103984	cyth4b	6	protein_coding	1.78087
ENSDARG00000043395	crip3	17	protein_coding	1.77365
ENSDARG00000101169	grap2b	6	protein_coding	1.76879
ENSDARG00000020497	rab7	11	protein_coding	1.74414
ENSDARG00000059789	parp8	5	protein_coding	1.74305
ENSDARG00000074345	si:ch211-214b16.4	3	protein_coding	1.74172
ENSDARG00000076229	mkl1b	12	protein_coding	1.73928
ENSDARG00000016505	apbb1ip	24	protein_coding	1.73779
ENSDARG00000101256	EIF4G1			1.7377
ENSDARG00000005627	CABZ01068209.1	17	protein_coding	1.7321
ENSDARG00000103095	tbk1	4	protein_coding	1.72608
ENSDARG00000002632	anxa11b	12	protein_coding	1.7234
ENSDARG00000045836	mapk11	4	protein_coding	1.71436
ENSDARG00000063719	usp8	18	protein_coding	1.71155
ENSDARG00000102394	ap1g1	7	protein_coding	1.70746
ENSDARG00000052652	fermt1	20	protein_coding	1.67695
ENSDARG00000102914	dennd4b	16	protein_coding	1.6733
ENSDARG00000044694	FYB			1.66156
ENSDARG00000042725	cebpb	8	protein_coding	1.65817
ENSDARG00000074283	inpp5d	6	protein_coding	1.65506
ENSDARG00000040874	add3a	22	protein_coding	1.63984
ENSDARG00000098405	map3k1	10	protein_coding	1.6306
ENSDARG00000071353	si:ch211-235e9.8	14	protein_coding	1.62941
ENSDARG00000086332	bri3	3	protein_coding	1.59644
ENSDARG00000036415	glb1	1	protein_coding	1.59464
ENSDARG00000094780	L3MBTL4	24	protein_coding	1.58308
ENSDARG00000098888	CU861459.1	2	protein_coding	1.58192
ENSDARG00000021833	ahr2	22	protein_coding	1.56981
ENSDARG00000100904	zgc:65811	KN149855.1	protein_coding	1.56626
ENSDARG00000040080	fli1b	16	protein_coding	1.56498
ENSDARG00000077481	si:dkey-76k16.6	13	protein_coding	1.55959
ENSDARG00000077499	plekho1b	16	protein_coding	1.55506
ENSDARG00000088650	TSNARE1	16	protein_coding	1.55298
ENSDARG00000088142	si:dkey-159n16.2	4	protein_coding	1.53139
ENSDARG00000017772	mdh1aa	1	protein_coding	1.52558
ENSDARG00000018060	pik3r2	2	protein_coding	1.52145
ENSDARG00000102127	NHLRC3	10	protein_coding	1.50944
ENSDARG00000098298	CABZ01088202.1	KN149719.1	protein_coding	1.50872
ENSDARG00000056615	cybb	11	protein_coding	1.50731
ENSDARG00000043608	eif4ebp1	21	protein_coding	1.50413
ENSDARG00000024209	wasf2	19	protein_coding	1.50257
ENSDARG00000079125	SOWAHA			1.49943
ENSDARG00000074846	ARHGAP30	2	protein_coding	1.48967
ENSDARG00000030053	eef1db	20	protein_coding	1.48729
ENSDARG00000079858	tmem163a	9	protein_coding	1.4848
ENSDARG00000013144	atp1b1a	6	protein_coding	1.48087
ENSDARG00000014914	lamp2	14	protein_coding	1.47962
ENSDARG00000094695	si:dkey-204f11.64	3	protein_coding	1.47553
ENSDARG00000020625	jak1	6	protein_coding	1.47045
ENSDARG00000019420	etnk1	4	protein_coding	1.46851
ENSDARG00000069844	irg1	9	protein_coding	1.46666
ENSDARG00000009978	icn	16	protein_coding	1.46481
ENSDARG00000076120	foxp4	11	protein_coding	1.45889
ENSDARG00000016939	itgb2	9	protein_coding	1.45766
ENSDARG00000105287	mpp1	21	protein_coding	1.4495
ENSDARG00000078448	GPR137B			1.44849
ENSDARG00000099327	zgc:174944	4	protein_coding	1.44797
ENSDARG00000071031	snx1a	25	protein_coding	1.44577
ENSDARG00000058964	themis2	16	protein_coding	1.44503
ENSDARG00000101335	BX088728.1	22	protein_coding	1.43285
ENSDARG00000099465	rnf213a	3	protein_coding	1.42173
ENSDARG00000012871	npepl1	6	protein_coding	1.42136
ENSDARG00000006766	snd1	4	protein_coding	1.41876
ENSDARG00000036107	txnipa	19	protein_coding	1.4136
ENSDARG00000021669	sec61a1	6	protein_coding	1.41114
ENSDARG00000099788	CABZ01085971.1	16	protein_coding	1.40828
ENSDARG00000087417	zdhhc5b	14	protein_coding	1.40677
ENSDARG00000076742	cyth1a	3	protein_coding	1.40291
ENSDARG00000016016	dbnlb	8	protein_coding	1.40257
ENSDARG00000028389	rab44	6	protein_coding	1.40217
ENSDARG00000104613	si:dkey-15h8.1	22	protein_coding	1.39656
ENSDARG00000010729	CABZ01073795.1	10	protein_coding	1.38889
ENSDARG00000024295	slc11a2	11	protein_coding	1.3872
ENSDARG00000055064	prdx5	21	protein_coding	1.38295
ENSDARG00000077353	rerea	23	protein_coding	1.37881
ENSDARG00000096792	si:dkey-66i24.10	3	antisense	1.37421
ENSDARG00000103791	nme2b.1	19	protein_coding	1.37076
ENSDARG00000101676	KLHL28	17	protein_coding	1.36473
ENSDARG00000011545	arrb2b	7	protein_coding	1.3613
ENSDARG00000090912	npc2	17	protein_coding	1.35889
ENSDARG00000062328	rasgrp2	21	protein_coding	1.35611
ENSDARG00000057167	eif4g2b	18	protein_coding	1.34677
ENSDARG00000102474	dusp16	4	protein_coding	1.34184
ENSDARG00000095908	SAT1			1.33705
ENSDARG00000074362		3	protein_coding	1.3348
ENSDARG00000091885	grnas	19	antisense	1.33207
ENSDARG00000098070	CABZ01085140.1	22	protein_coding	1.33164
ENSDARG00000018569	tnfrsf1a	16	protein_coding	1.32317
ENSDARG00000099264	BX324003.3	4	protein_coding	1.32072
ENSDARG00000102188	CU694264.1	13	protein_coding	1.31306
ENSDARG00000086341	COX7A2			1.31222
ENSDARG00000091428	FCHSD2	10	protein_coding	1.30759
ENSDARG00000063457	wash1	18	protein_coding	1.30728
ENSDARG00000090882	si:rp71-36a1.5	22	protein_coding	1.30435
ENSDARG00000098313	nadka	8	protein_coding	1.30216
ENSDARG00000017748	arhgap29b	2	protein_coding	1.29604
ENSDARG00000016774	plekho2	7	protein_coding	1.29414
ENSDARG00000093203	ftr32	2	protein_coding	1.2924
ENSDARG00000074758	csde1	8	protein_coding	1.29102
ENSDARG00000092900	si:ch211-279m15.1	20	processed_transcript	1.29093
ENSDARG00000101469	si:dkey-56m15.2	4	protein_coding	1.28892
ENSDARG00000101411	wbp11	3	protein_coding	1.28843
ENSDARG00000002745	tdh	20	protein_coding	1.28776
ENSDARG00000039951	si:ch211-87j1.4	25	protein_coding	1.28416
ENSDARG00000018146	gpx1a	11	protein_coding	1.2798
ENSDARG00000105201	adcyap1r1a	2	protein_coding	1.2788
ENSDARG00000021309	rhoae	6	protein_coding	1.27821
ENSDARG00000087843	CABZ01083501.1	25	protein_coding	1.27766
ENSDARG00000054848	pdk4	19	protein_coding	1.27151
ENSDARG00000103137	rmi2	3	protein_coding	1.26828
ENSDARG00000000857	mapk14a	8	protein_coding	1.26361
ENSDARG00000037883	prcp	15	protein_coding	1.26277
ENSDARG00000100020	pim1	8	protein_coding	1.26088
ENSDARG00000035751	ipo7	7	protein_coding	1.2595
ENSDARG00000100342	SHF	18	protein_coding	1.25824
ENSDARG00000097496	si:dkey-6e2.2	6	protein_coding	1.24943
ENSDARG00000067711	parvg	25	protein_coding	1.2464
ENSDARG00000096403	si:dkey-153m14.1	20	lincRNA	1.24497
ENSDARG00000098680		14	protein_coding	1.24369
ENSDARG00000055713	fmnl1a	3	protein_coding	1.23696
ENSDARG00000019362	ptbp1a	2	protein_coding	1.23664
ENSDARG00000099730	pkma	18	protein_coding	1.23658
ENSDARG00000033437	rps6ka1	17	protein_coding	1.23617
ENSDARG00000100043	CABZ01111454.1	16	protein_coding	1.23422
ENSDARG00000037628	trpt1	14	protein_coding	1.23062
ENSDARG00000015278	plxnc1	4	protein_coding	1.22982
ENSDARG00000035023	kiaa0907	16	protein_coding	1.22871
ENSDARG00000009313		3	protein_coding	1.22777
ENSDARG00000103563	IFT122	KN149878.1	protein_coding	1.21499
ENSDARG00000013351	cirbpb	22	protein_coding	1.21327
ENSDARG00000022456	eno1a	23	protein_coding	1.21132
ENSDARG00000098660	TSTD2	14	protein_coding	1.20101
ENSDARG00000089043	ptpn6	16	protein_coding	1.19629
ENSDARG00000044016	myo6a	20	protein_coding	1.19542
ENSDARG00000104782	oaz1b	21	polymorphic_pseudogene	1.1927
ENSDARG00000098670	MAP4K4	9	protein_coding	1.19049
ENSDARG00000070043	dars	9	protein_coding	1.18087
ENSDARG00000010792	cdc25b	13	protein_coding	1.17472
ENSDARG00000045909	dynlt1	4	protein_coding	1.16598
ENSDARG00000057249	zmynd11	24	protein_coding	1.16438
ENSDARG00000069100	aldh9a1a.1	8	protein_coding	1.15486
ENSDARG00000091555	ostf1	5	protein_coding	1.15326
ENSDARG00000000767	spi1b	7	protein_coding	1.14573
ENSDARG00000055837	arhgef1b	16	protein_coding	1.13157
ENSDARG00000076189	ccdc88b	14	protein_coding	1.12987
ENSDARG00000071437	ptprc	22	protein_coding	1.12709
ENSDARG00000020693	sesn1	20	protein_coding	1.11867
ENSDARG00000002956	si:dkey-32n7.4	12	protein_coding	1.11721
ENSDARG00000061070	chst3a	13	protein_coding	1.11673
ENSDARG00000055983	v2rh12	18	protein_coding	1.11597
ENSDARG00000101413	dusp7	11	protein_coding	1.10777
ENSDARG00000038056	fgfbp2b	1	protein_coding	1.10574
ENSDARG00000102647	CABZ01087492.1	5	protein_coding	1.1038
ENSDARG00000046022	tmed7	8	protein_coding	1.09807
ENSDARG00000012729	hcls1	4	protein_coding	1.09518
ENSDARG00000012060	thbs3b	19	protein_coding	1.09509
ENSDARG00000055225	dock8	8	protein_coding	1.095
ENSDARG00000099432	si:ch211-246b8.1	4	protein_coding	1.09408
ENSDARG00000053404	zgc:56064	21	protein_coding	1.09336
ENSDARG00000083312	AC024175.21	MT	Mt_tRNA	1.08809
ENSDARG00000022438	cox6a1	8	protein_coding	1.08401
ENSDARG00000093606	RPS11			1.08323
ENSDARG00000101678	FO704648.1	5	protein_coding	1.0751
ENSDARG00000091006	cobl	16	protein_coding	1.0745
ENSDARG00000040985	itgbl1	9	protein_coding	1.07444
ENSDARG00000076847	tnrc6c1	3	protein_coding	1.07227
ENSDARG00000005451	gdi2	4	protein_coding	1.07029
ENSDARG00000011665	aldoaa	3	protein_coding	1.06913
ENSDARG00000100939	CABZ01117603.1	23	protein_coding	1.06897
ENSDARG00000102404	TBC1D13	21	protein_coding	1.06887
ENSDARG00000074341	hykk.2	22	protein_coding	1.06721
ENSDARG00000007098	itm2ba	6	protein_coding	1.06694
ENSDARG00000030154	pak7	20	protein_coding	1.06591
ENSDARG00000008186	syk	10	protein_coding	1.06542
ENSDARG00000007289	METRNL			1.05612
ENSDARG00000044039	stx11a	17	protein_coding	1.04731
ENSDARG00000062469	hipk3a	25	protein_coding	1.04659
ENSDARG00000070792	lrrc15	6	protein_coding	1.044
ENSDARG00000011555	spag7	5	protein_coding	1.04194
ENSDARG00000102972	CABZ01075125.1	12	protein_coding	1.04077
ENSDARG00000091801	serpinb14	16	protein_coding	1.0387
ENSDARG00000058225	arpc4l	11	protein_coding	1.02258
ENSDARG00000080337	AC024175.4	MT	Mt_rRNA	1.01936
ENSDARG00000007975	fth1b	25	protein_coding	1.01729
ENSDARG00000103428	ogdhb	10	protein_coding	1.01074
ENSDARG00000100633	APH1A	10	protein_coding	1.00759
ENSDARG00000032849	ndrg1a	19	protein_coding	1.00721
ENSDARG00000103032	rap2b	18	protein_coding	1.00689
ENSDARG00000061345	wwp2	25	protein_coding	1.00639
ENSDARG00000071403	oaz1a	22	protein_coding	1.00374
ENSDARG00000018524	midn	22	protein_coding	1.00367
ENSDARG00000076815	eif3s10	13	protein_coding	1.00342
ENSDARG00000071491	nrros	24	protein_coding	0.995132
ENSDARG00000027249	btg1	4	protein_coding	0.991216
ENSDARG00000077618	rin3	17	protein_coding	0.991205
ENSDARG00000087377	lbh	13	protein_coding	0.989669
ENSDARG00000069297	upf3a	9	protein_coding	0.988855
ENSDARG00000021557	wdr45b	12	protein_coding	0.986328
ENSDARG00000035652	sat1a.1	5	protein_coding	0.985739
ENSDARG00000054578	arl6ip1	3	protein_coding	0.980393
ENSDARG00000099036	si:dkey-248e17.7	4	lincRNA	0.980143
ENSDARG00000078014	pacsin2	4	protein_coding	0.978324
ENSDARG00000054907	cox7a3	12	protein_coding	0.96809
ENSDARG00000014348	stk17b	9	protein_coding	0.964225
ENSDARG00000038010	rac2	3	protein_coding	0.964072
ENSDARG00000100784	CU302316.1	21	protein_coding	0.963949
ENSDARG00000036942	gpd1c	19	protein_coding	0.962221
ENSDARG00000059781	atcayb	2	protein_coding	0.961195
ENSDARG00000039007	eno3	23	protein_coding	0.960983
ENSDARG00000076568	sec61b	16	protein_coding	0.960457
ENSDARG00000063905	mt-co1	MT	protein_coding	0.955058
ENSDARG00000018296	rev1	9	protein_coding	0.955011
ENSDARG00000055475	rps27.2	16	protein_coding	0.954816
ENSDARG00000100224	USP15	KN150487.1	protein_coding	0.949231
ENSDARG00000102911	FO704569.1	11	protein_coding	0.948435
ENSDARG00000099195	ier2	3	protein_coding	0.948376
ENSDARG00000045417	fam49bb	24	protein_coding	0.947527
ENSDARG00000068992	hspa8	10	protein_coding	0.946736
ENSDARG00000018283	cyba	18	protein_coding	0.944893
ENSDARG00000104069	rnf170	5	protein_coding	0.940241
ENSDARG00000062630	dnah9l	6	protein_coding	0.933908
ENSDARG00000098793	CABZ01078120.1	23	protein_coding	0.93376
ENSDARG00000086327	srrm4	5	protein_coding	0.932855
ENSDARG00000087748	CABZ01112027.1	7	protein_coding	0.932791
ENSDARG00000090039	reck	24	protein_coding	0.930952
ENSDARG00000031150	gba3	7	protein_coding	0.930772
ENSDARG00000059128	uqcrh	6	protein_coding	0.929117
ENSDARG00000102640	pdia3	25	protein_coding	0.926748
ENSDARG00000096744	si:ch211-105d18.7	20	antisense	0.926299
ENSDARG00000038076	romo1	6	protein_coding	0.924912
ENSDARG00000004836	dnajc5ab	23	protein_coding	0.92472
ENSDARG00000014165	ssr3	18	protein_coding	0.92239
ENSDARG00000015653	tnip1	14	protein_coding	0.921315
ENSDARG00000103735	elovl1b	11	protein_coding	0.920276
ENSDARG00000018958	nrarpb	5	protein_coding	0.917389
ENSDARG00000026759	ldlrb	6	protein_coding	0.917024
ENSDARG00000103624	si:ch73-226i7.5	7	antisense	0.917008
ENSDARG00000021855	arnt	16	protein_coding	0.915018
ENSDARG00000103909	CABZ01094623.1	KN149755.1	protein_coding	0.914113
ENSDARG00000101777	pdlim5a	5	protein_coding	0.910106
ENSDARG00000100371	eef2b	2	protein_coding	0.900188
ENSDARG00000095152	PKIB			0.898407
ENSDARG00000051836	im:6904482	25	protein_coding	0.897106
ENSDARG00000051785	dhx33	5	protein_coding	0.8936
ENSDARG00000104672	CABZ01074397.1	KN149880.1	protein_coding	0.892406
ENSDARG00000105166	CABZ01089025.1	15	protein_coding	0.888648
ENSDARG00000043249	irf1b	21	protein_coding	0.887627
ENSDARG00000088160	CABZ01056629.1	15	protein_coding	0.887469
ENSDARG00000009868	dcaf11	24	protein_coding	0.885714
ENSDARG00000062330	si:ch211-233a24.2	13	protein_coding	0.8825
ENSDARG00000041505	itm2bb	9	protein_coding	0.881628
ENSDARG00000087508	CD99L2			0.881002
ENSDARG00000018602	rab5aa	19	protein_coding	0.876837
ENSDARG00000009585	papola	20	protein_coding	0.876558
ENSDARG00000062794	trim36	8	protein_coding	0.874139
ENSDARG00000039935	SIM2	3	protein_coding	0.874077
ENSDARG00000009212	ppiaa	8	protein_coding	0.871966
ENSDARG00000102924	zgc:112334	KN149842.1	protein_coding	0.871259
ENSDARG00000099614	PURA			0.8712
ENSDARG00000100503	sos1	11	protein_coding	0.868863
ENSDARG00000100838	BX640584.3	4	protein_coding	0.868493
ENSDARG00000020850	eef1a1l1	19	protein_coding	0.867568
ENSDARG00000099058	CU929262.1	25	protein_coding	0.866006
ENSDARG00000003145	CLMP	10	protein_coding	0.865864
ENSDARG00000099188	CABZ01092943.1	KN149753.1	protein_coding	0.863734
ENSDARG00000077725	CABZ01102109.1	17	protein_coding	0.857595
ENSDARG00000099480	CU856137.1	18	protein_coding	0.857286
ENSDARG00000102291	eef1da	2	protein_coding	0.856672
ENSDARG00000102216	dlg1l	2	protein_coding	0.854866
ENSDARG00000103320	lclat1	13	protein_coding	0.853185
ENSDARG00000012513	sdcbp2	23	protein_coding	0.850698
ENSDARG00000060627	HIP1R			0.847932
ENSDARG00000087762	RAB27B	21	protein_coding	0.845116
ENSDARG00000105161	si:dkey-238g7.1	4	protein_coding	0.844652
ENSDARG00000058256	draxin	11	protein_coding	0.843225
ENSDARG00000002748	sema6d	19	protein_coding	0.842825
ENSDARG00000043493	cltca	10	protein_coding	0.842375
ENSDARG00000039801	zgc:153659	24	protein_coding	0.837914
ENSDARG00000104693	il6st	10	protein_coding	0.835924
ENSDARG00000057826	si:ch73-61d6.3	8	protein_coding	0.830528
ENSDARG00000015978	COX5B			0.82819
ENSDARG00000045598	si:dkey-180p18.9	4	protein_coding	0.827455
ENSDARG00000026845	rhoaa	8	protein_coding	0.827242
ENSDARG00000092776	C10H5orf42	10	protein_coding	0.823069
ENSDARG00000008947	rtf1	13	protein_coding	0.822498
ENSDARG00000101459	si:dkey-279j5.1	4	protein_coding	0.82215
ENSDARG00000045463	ralaa	24	protein_coding	0.821709
ENSDARG00000104181	si:dkey-152p16.6	14	protein_coding	0.821407
ENSDARG00000090982	slc44a1b	14	protein_coding	0.817815
ENSDARG00000101551	si:dkey-261j11.2	4	protein_coding	0.815229
ENSDARG00000104439	cldnd1a	7	protein_coding	0.813762
ENSDARG00000104836	myom1b	7	protein_coding	0.813654
ENSDARG00000044565	ola1	6	protein_coding	0.81139
ENSDARG00000090454	gnb1a	8	protein_coding	0.809933
ENSDARG00000102851	CABZ01051012.1	KN150600.1	protein_coding	0.807107
ENSDARG00000090444	ponzr1	7	protein_coding	0.806598
ENSDARG00000101980	bmper	16	protein_coding	0.805824
ENSDARG00000095678	ftr36	2	protein_coding	0.804074
ENSDARG00000092553	slc25a5	14	protein_coding	0.80234
ENSDARG00000063922	mt-nd6	MT	protein_coding	0.800252
ENSDARG00000025797	abhd2a	7	protein_coding	0.798033
ENSDARG00000054290	acin1a	2	protein_coding	0.796455
ENSDARG00000005739	gpm6ba	1	protein_coding	0.795907
ENSDARG00000010556		12	protein_coding	0.791286
ENSDARG00000095351	si:ch73-308b14.1	8	processed_transcript	0.790053
ENSDARG00000104049	crebl2	4	protein_coding	0.788988
ENSDARG00000097944	si:dkey-148h10.6	6	lincRNA	0.787662
ENSDARG00000001244	srrm1	17	protein_coding	0.782661
ENSDARG00000101785	LAPTM5	19	protein_coding	0.781358
ENSDARG00000100327		4	protein_coding	0.778877
ENSDARG00000063097	scube1	4	protein_coding	0.776831
ENSDARG00000029150	hsp90ab1	20	protein_coding	0.775448
ENSDARG00000036080	cd81a	7	protein_coding	0.775394
ENSDARG00000090946	si:zfos-364h11.1	17	protein_coding	0.774885
ENSDARG00000058327	neu3.3	21	protein_coding	0.772778
ENSDARG00000051886	ankrd11	7	protein_coding	0.772347
ENSDARG00000098385	si:dkeyp-3b12.6	4	rRNA	0.770805
ENSDARG00000101430	si:dkeyp-3b12.7	4	rRNA	0.770805
ENSDARG00000043820	nme2a	12	protein_coding	0.770715
ENSDARG00000099972	nup153	19	protein_coding	0.762668
ENSDARG00000068214	ccni	21	protein_coding	0.759797
ENSDARG00000058647	hck	23	protein_coding	0.752376
ENSDARG00000104068	gstp1	14	protein_coding	0.751256
ENSDARG00000027109	zfr	5	protein_coding	0.748949
ENSDARG00000029581	tbc1d7	20	protein_coding	0.748537
ENSDARG00000104276	EIF2AK4	KN150326.1	protein_coding	0.748209
ENSDARG00000038306	tsc22d1	9	protein_coding	0.747329
ENSDARG00000011208	COX5B			0.745531
ENSDARG00000076699	ipmka	13	protein_coding	0.740606
ENSDARG00000011934	gyg1a	2	protein_coding	0.734536
ENSDARG00000074526	zbtb16b	15	protein_coding	0.731247
ENSDARG00000045248	h3f3b.1	24	protein_coding	0.730949
ENSDARG00000101512	tmx4	17	protein_coding	0.728703
ENSDARG00000104375	sec24a	21	protein_coding	0.728695
ENSDARG00000029204	tyrp1a	7	protein_coding	0.723639
ENSDARG00000098125	CABZ01072550.1	5	protein_coding	0.722679
ENSDARG00000102254	pycr1a	3	protein_coding	0.722003
ENSDARG00000101315	CABZ01039820.1	25	protein_coding	0.721399
ENSDARG00000076836	gpx4b	2	protein_coding	0.72085
ENSDARG00000099404	CR753902.1	9	protein_coding	0.720607
ENSDARG00000074242	serbp1a	6	protein_coding	0.718107
ENSDARG00000015343	pgd	23	protein_coding	0.717184
ENSDARG00000063126	gusb	5	protein_coding	0.716306
ENSDARG00000019205	fam120c	23	protein_coding	0.714513
ENSDARG00000005254	kdelr2a	3	protein_coding	0.713126
ENSDARG00000075111	als2a	9	protein_coding	0.710388
ENSDARG00000098390	si:ch211-129p6.2	4	protein_coding	0.708396
ENSDARG00000043842	C20H1orf198	20	protein_coding	0.707721
ENSDARG00000035066	ubtf	3	protein_coding	0.706037
ENSDARG00000101990	CU571315.3	3	protein_coding	0.702444
ENSDARG00000023290	fabp3	19	protein_coding	0.70149
ENSDARG00000005774	ddx3b	6	protein_coding	0.700249
ENSDARG00000003032	eif4a1b	5	protein_coding	0.698573
ENSDARG00000038583	abraa	6	protein_coding	0.697196
ENSDARG00000100089	camk2b2	10	protein_coding	0.692209
ENSDARG00000019644	ldhba	4	protein_coding	0.690999
ENSDARG00000093102	si:ch211-132g1.6	1	protein_coding	0.689567
ENSDARG00000063908	mt-co2	MT	protein_coding	0.689521
ENSDARG00000074346	l3mbtl1b	16	protein_coding	0.688902
ENSDARG00000101394	fam69b	21	protein_coding	0.686806
ENSDARG00000104186	fbxo43	16	protein_coding	0.686282
ENSDARG00000002791	atp1a1a.1	1	protein_coding	0.686046
ENSDARG00000102904	si:ch211-246b8.2	4	protein_coding	0.682061
ENSDARG00000100126	CABZ01066580.1	KN149894.1	protein_coding	0.681188
ENSDARG00000000069	dap	24	protein_coding	0.668711
ENSDARG00000063713	SYNGAP1			0.66675
ENSDARG00000023298	rps27.1	19	protein_coding	0.665006
ENSDARG00000102741	sumo2b	3	protein_coding	0.664044
ENSDARG00000081369	AC024175.9	MT	Mt_tRNA	0.663346
ENSDARG00000045886	slc38a2	4	protein_coding	0.661891
ENSDARG00000080401	AC024175.5	MT	Mt_tRNA	0.66071
ENSDARG00000074850	il12rb2l	3	protein_coding	0.660332
ENSDARG00000073744	ip6k1	22	protein_coding	0.657998
ENSDARG00000023988	dctn4	14	protein_coding	0.653866
ENSDARG00000056138	sf3b1	9	protein_coding	0.653494
ENSDARG00000100266	si:dkey-77p23.6	4	rRNA	0.653095
ENSDARG00000100881	si:dkeyp-3b12.5	4	rRNA	0.653095
ENSDARG00000104339	FQ377629.1	6	protein_coding	0.651852
ENSDARG00000079994	AKAP13			0.651406
ENSDARG00000035860	rps28	2	protein_coding	0.650588
ENSDARG00000017219	pabpc1a	16	protein_coding	0.649838
ENSDARG00000010721	sept6	14	protein_coding	0.644413
ENSDARG00000103380	LPIN1			0.642841
ENSDARG00000086735	SAMD4B	15	protein_coding	0.642237
ENSDARG00000067975	atpif1a	19	protein_coding	0.639276
ENSDARG00000013931	eif3m	18	protein_coding	0.634148
ENSDARG00000089296		4	protein_coding	0.631482
ENSDARG00000094345	si:dkey-261l7.2	23	protein_coding	0.628303
ENSDARG00000074009	znf1059	4	protein_coding	0.627866
ENSDARG00000069968	pcsk7	15	protein_coding	0.625383
ENSDARG00000054063	arpc4	6	protein_coding	0.623621
ENSDARG00000074317	FAM20C			0.62297
ENSDARG00000043371	mdh2	10	protein_coding	0.618548
ENSDARG00000089477	si:ch211-132g1.3	1	protein_coding	0.618253
ENSDARG00000028198	ube2v2	24	protein_coding	0.612708
ENSDARG00000037488	canx	14	protein_coding	0.61246
ENSDARG00000103364	cs	23	protein_coding	0.607317
ENSDARG00000096331	si:ch73-248e21.7	3	protein_coding	0.605375
ENSDARG00000077533	eif3f	1	protein_coding	0.6036
ENSDARG00000092903	C18H15orf48	18	protein_coding	0.603349
ENSDARG00000009830	hdlbpa	6	protein_coding	0.602287
ENSDARG00000063635	nrxn1b	13	protein_coding	0.602222
ENSDARG00000101406	rplp2	6	protein_coding	0.602118
ENSDARG00000063912	mt-co3	MT	protein_coding	0.600898
ENSDARG00000005230	ssr2	19	protein_coding	0.59993
ENSDARG00000068233	CD53	5	protein_coding	0.598395
ENSDARG00000001788	atp5o	9	protein_coding	0.595436
ENSDARG00000075989	arpc2	9	protein_coding	0.593484
ENSDARG00000004034	arhgdig	3	protein_coding	0.592443
ENSDARG00000034427	hn1l	3	protein_coding	0.592267
ENSDARG00000029500	rpl34	7	protein_coding	0.591728
ENSDARG00000019713	oatx	21	protein_coding	0.585786
ENSDARG00000054666	pgpep1	2	protein_coding	0.582037
ENSDARG00000076853	AREG	5	protein_coding	0.580892
ENSDARG00000003795	IDH2	18	protein_coding	0.578437
ENSDARG00000025147	cd63	23	protein_coding	0.575846
ENSDARG00000055722	bco2a	5	protein_coding	0.572974
ENSDARG00000007198	mta1	17	protein_coding	0.571139
ENSDARG00000016443	eif3c	12	protein_coding	0.571123
ENSDARG00000100190	MSLNL			0.570483
ENSDARG00000104674	CABZ01075268.1	KN149830.1	protein_coding	0.56983
ENSDARG00000006691	rpl12	5	protein_coding	0.569583
ENSDARG00000020197	rpl5a	2	protein_coding	0.564974
ENSDARG00000003035	hspa9	14	protein_coding	0.563132
ENSDARG00000009447	atp5g3b	6	protein_coding	0.562412
ENSDARG00000015887	b2ml	8	protein_coding	0.562278
ENSDARG00000101521	UBE2M	19	protein_coding	0.562055
ENSDARG00000103725	znf341	23	protein_coding	0.556428
ENSDARG00000057556	RPL17	21	protein_coding	0.554572
ENSDARG00000063626	ddx21	13	protein_coding	0.553074
ENSDARG00000099619	GTF3C1			0.552285
ENSDARG00000019128	tpm4b	2	protein_coding	0.551247
ENSDARG00000068434	h3f3b.1	15	protein_coding	0.550939
ENSDARG00000099741	mvb12a	1	protein_coding	0.548858
ENSDARG00000053485	aldh6a1	17	protein_coding	0.5472
ENSDARG00000078042	il10rb	9	protein_coding	0.545066
ENSDARG00000070437	rpl22	11	protein_coding	0.541188
ENSDARG00000103635	si:dkeyp-3b12.10	4	rRNA	0.539699
ENSDARG00000036629	rps14	21	protein_coding	0.539615
ENSDARG00000074469	amigo3	22	protein_coding	0.536488
ENSDARG00000041619	gnb2l1	14	protein_coding	0.532775
ENSDARG00000023188	lcp1	9	processed_transcript	0.530007
ENSDARG00000103912	si:ch211-227e10.3	4	protein_coding	0.529185
ENSDARG00000009549	ubr4	23	protein_coding	0.527635
ENSDARG00000021984	ndufa2	21	protein_coding	0.527461
ENSDARG00000034473	ttyh3a	3	protein_coding	0.527071
ENSDARG00000053858	crip1	17	protein_coding	0.523966
ENSDARG00000014587	slc38a5b	8	protein_coding	0.521505
ENSDARG00000053058	rps11	3	protein_coding	0.515095
ENSDARG00000063917	mt-nd4	MT	protein_coding	0.514707
ENSDARG00000025566	slc25a3b	25	protein_coding	0.514153
ENSDARG00000104011	rps17	7	protein_coding	0.51328
ENSDARG00000092798	ppib	25	protein_coding	0.511897
ENSDARG00000014763	arf2	3	protein_coding	0.51147
ENSDARG00000015862	rpl5b	6	protein_coding	0.509245
ENSDARG00000098639	pycr1b	11	protein_coding	0.506993
ENSDARG00000104582	C21H5orf24			0.504469
ENSDARG00000103264	DCDC2C	17	protein_coding	0.501016
ENSDARG00000021987	plecb	16	protein_coding	0.498938
ENSDARG00000068289	eif3k	15	protein_coding	0.495183
ENSDARG00000024844	max	20	protein_coding	0.49342
ENSDARG00000043102	lxn	15	protein_coding	0.484475
ENSDARG00000092807	si:dkey-151g10.6	23	protein_coding	0.482435
ENSDARG00000002710	ncl	22	protein_coding	0.481506
ENSDARG00000075768	sdhb	22	protein_coding	0.481411
ENSDARG00000074166	birc6	17	protein_coding	0.479452
ENSDARG00000007385	cct7	7	protein_coding	0.47685
ENSDARG00000040439	rsl24d1	25	protein_coding	0.475334
ENSDARG00000095273	cox8a	21	protein_coding	0.468444
ENSDARG00000102247	CU463038.2	7	protein_coding	0.465846
ENSDARG00000035400	btf3	5	protein_coding	0.465761
ENSDARG00000078904	brd4	3	protein_coding	0.465364
ENSDARG00000102632	ubc	10	protein_coding	0.465126
ENSDARG00000080128	AC024175.1	MT	Mt_tRNA	0.463454
ENSDARG00000002131	celf2	4	protein_coding	0.463431
ENSDARG00000098387	tmem176l.3a	16	protein_coding	0.459051
ENSDARG00000023868	AKAP13			0.456302
ENSDARG00000101695	si:dkey-26m3.3	4	protein_coding	0.454336
ENSDARG00000103403	sar1b	21	protein_coding	0.452649
ENSDARG00000098841	CABZ01044108.1	24	protein_coding	0.450186
ENSDARG00000012458	zgc:77849	1	protein_coding	0.447175
ENSDARG00000035858	cnn2	2	protein_coding	0.44636
ENSDARG00000039934	hlcs	10	protein_coding	0.440339
ENSDARG00000054818	rpl32	22	protein_coding	0.440165
ENSDARG00000103286	KCNK4	14	protein_coding	0.440125
ENSDARG00000004735	hnrnpub	20	protein_coding	0.437893
ENSDARG00000063899	mt-nd2	MT	protein_coding	0.43327
ENSDARG00000009020	cnr1	20	protein_coding	0.430523
ENSDARG00000011146	uqcrb	19	protein_coding	0.43009
ENSDARG00000101251	ldha	25	protein_coding	0.42894
ENSDARG00000007708	nsa2	21	protein_coding	0.428743
ENSDARG00000037350	rpl9	1	protein_coding	0.427336
ENSDARG00000075709	ndufb3	9	protein_coding	0.425546
ENSDARG00000088156	CR450715.1	6	miRNA	0.421969
ENSDARG00000038107	sgcg	15	protein_coding	0.421837
ENSDARG00000103433	rpl14	19	protein_coding	0.419491
ENSDARG00000081938	AC024175.13	MT	Mt_tRNA	0.414255
ENSDARG00000101626	arf6a	20	protein_coding	0.413726
ENSDARG00000100096	CU855936.1	25	protein_coding	0.410789
ENSDARG00000077082	agtrap	11	protein_coding	0.408284
ENSDARG00000058105	rpl36a	5	protein_coding	0.406556
ENSDARG00000060697	kmt2bb	15	protein_coding	0.405928
ENSDARG00000025581	rpl10	23	protein_coding	0.402848
ENSDARG00000035622	xbp1	5	protein_coding	0.402818
ENSDARG00000044093	rpl13a	17	protein_coding	0.401325
ENSDARG00000099664	sep15	2	protein_coding	0.401069
ENSDARG00000101751	si:ch211-133h13.1	4	protein_coding	0.400889
ENSDARG00000006413	rpl38	12	protein_coding	0.398778
ENSDARG00000042905	rpl10a	8	protein_coding	0.398614
ENSDARG00000016782	huwe1	23	protein_coding	0.3947
ENSDARG00000031203	commd1	1	protein_coding	0.393967
ENSDARG00000089838	si:dkey-262k9.4	15	protein_coding	0.391333
ENSDARG00000069852	lipt2	15	protein_coding	0.386743
ENSDARG00000052178	eif2s1b	20	protein_coding	0.385423
ENSDARG00000090486	CABZ01114051.1	25	protein_coding	0.383705
ENSDARG00000054272	caprin1b	18	protein_coding	0.380818
ENSDARG00000005191	ahcy	6	protein_coding	0.374478
ENSDARG00000063895	mt-nd1	MT	protein_coding	0.370156
ENSDARG00000078751	TPP2	1	protein_coding	0.366688
ENSDARG00000019444	ssr4	23	protein_coding	0.364742
ENSDARG00000096319	si:ch211-239j9.1	6	protein_coding	0.364009
ENSDARG00000102452	eif3ha	16	protein_coding	0.362436
ENSDARG00000010160	rps15a	3	protein_coding	0.36092
ENSDARG00000099849	ebf1a	14	protein_coding	0.360261
ENSDARG00000004757	ybx1	8	protein_coding	0.359125
ENSDARG00000027397	vangl2	7	protein_coding	0.35547
ENSDARG00000052438	actr2a	1	protein_coding	0.352996
ENSDARG00000097617	si:ch211-178n15.1	2	protein_coding	0.351541
ENSDARG00000007886	slc35b2	20	protein_coding	0.351347
ENSDARG00000105100	si:dkey-3h2.2	4	protein_coding	0.350594
ENSDARG00000017445	eif3i	19	protein_coding	0.346463
ENSDARG00000098458	RPL37A	11	protein_coding	0.34407
ENSDARG00000059794	kdm6al	6	protein_coding	0.34338
ENSDARG00000099104	rpl24	1	protein_coding	0.341959
ENSDARG00000036044	rps20	7	processed_transcript	0.341014
ENSDARG00000099499	ndufa4l	3	protein_coding	0.340174
ENSDARG00000071558	fblim1	22	protein_coding	0.334734
ENSDARG00000058830	zdhhc3b	19	protein_coding	0.329787
ENSDARG00000062049	hmha1b	22	protein_coding	0.328744
ENSDARG00000068176	uqcc1	6	protein_coding	0.328257
ENSDARG00000035692	rps3a	1	protein_coding	0.325564
ENSDARG00000035676	ptp4a2b	19	protein_coding	0.324032
ENSDARG00000053365	rpl31	9	protein_coding	0.323405
ENSDARG00000026712	rab5c	3	protein_coding	0.322333
ENSDARG00000082789	AC024175.18	MT	Mt_tRNA	0.320377
ENSDARG00000037071	rps26	23	protein_coding	0.316994
ENSDARG00000034240	capza1a	6	protein_coding	0.316811
ENSDARG00000018637	sec61g	24	protein_coding	0.311561
ENSDARG00000070083	atp5b	11	protein_coding	0.305868
ENSDARG00000013623	vdac2	13	protein_coding	0.305812
ENSDARG00000041811	rps25	10	protein_coding	0.305696
ENSDARG00000002790	ap2m1a	2	protein_coding	0.301351
ENSDARG00000019181	rpsa	6	protein_coding	0.299765
ENSDARG00000017891	tcp1	23	protein_coding	0.299599
ENSDARG00000060549	ECEL1	15	protein_coding	0.294934
ENSDARG00000099380	rpl13	7	protein_coding	0.293178
ENSDARG00000014867	rpl8	9	protein_coding	0.291805
ENSDARG00000077717	RPL29	11	protein_coding	0.291349
ENSDARG00000026350	wasb	8	protein_coding	0.290247
ENSDARG00000009779	mcl1a	19	protein_coding	0.28645
ENSDARG00000012987	gpia	25	protein_coding	0.286374
ENSDARG00000041182	rpl4	18	protein_coding	0.286302
ENSDARG00000021882	fbxl3b	6	protein_coding	0.285841
ENSDARG00000095897	atp5e	6	protein_coding	0.285233
ENSDARG00000077291	rps2	3	protein_coding	0.282448
ENSDARG00000101553	CABZ01111555.1	17	protein_coding	0.280275
ENSDARG00000009285	rpl15	19	protein_coding	0.27854
ENSDARG00000078997	dclk3	19	protein_coding	0.277012
ENSDARG00000004301	rhogb	21	protein_coding	0.276491
ENSDARG00000032725	rps27a	6	protein_coding	0.273921
ENSDARG00000000189	sema6e	16	protein_coding	0.272524
ENSDARG00000025850	rps21	23	protein_coding	0.268611
ENSDARG00000019778	rps6	1	protein_coding	0.267759
ENSDARG00000080010	adh5	14	protein_coding	0.261454
ENSDARG00000014159	mtdha	19	protein_coding	0.260303
ENSDARG00000008502	pno1	13	protein_coding	0.25974
ENSDARG00000052082	gabarapb	7	protein_coding	0.258443
ENSDARG00000046002	necap2	22	protein_coding	0.253561
ENSDARG00000063370	sgk2a	23	protein_coding	0.251692
ENSDARG00000035871	rpl30	19	protein_coding	0.250449
ENSDARG00000099175	hmgb1a	10	protein_coding	0.25043
ENSDARG00000003599	rpl3	3	protein_coding	0.25041
ENSDARG00000088383	cox5aa	25	protein_coding	0.250194
ENSDARG00000035326	nccrp1	5	protein_coding	0.246166
ENSDARG00000034897	rps10	6	protein_coding	0.243681
ENSDARG00000101808	si:ch211-271b14.1	5	protein_coding	0.240135
ENSDARG00000029368	srpk2	25	protein_coding	0.236794
ENSDARG00000011841	atp5l	5	protein_coding	0.235908
ENSDARG00000038577	cox6c	6	protein_coding	0.234124
ENSDARG00000043453	rps5	15	protein_coding	0.233513
ENSDARG00000005513	naca	23	protein_coding	0.232268
ENSDARG00000103165	si:ch211-147g21.5	5	processed_transcript	0.231724
ENSDARG00000039347	rps24	13	protein_coding	0.226982
ENSDARG00000054191	pgk1	21	protein_coding	0.225891
ENSDARG00000034291	rpl37	21	protein_coding	0.225365
ENSDARG00000002344	tubb4b	14	protein_coding	0.224985
ENSDARG00000037870	actb2	3	protein_coding	0.223978
ENSDARG00000017775	atp5g3a	9	protein_coding	0.220074
ENSDARG00000104790	otud4	KN150411.1	protein_coding	0.217234
ENSDARG00000040988	tpi1b	16	protein_coding	0.21711
ENSDARG00000008243	cct8	10	protein_coding	0.213798
ENSDARG00000011945	slc35e1	11	protein_coding	0.212899
ENSDARG00000061458	phf14	19	protein_coding	0.211265
ENSDARG00000055996	rps8a	2	protein_coding	0.210634
ENSDARG00000092693	tpt1	1	protein_coding	0.209666
ENSDARG00000051783	rplp0	5	protein_coding	0.20883
ENSDARG00000056186	eif5a2	2	protein_coding	0.207506
ENSDARG00000101844	mibp2	18	protein_coding	0.199459
ENSDARG00000051975	cd99	1	protein_coding	0.197716
ENSDARG00000079808	si:ch73-208g10.1	3	protein_coding	0.196363
ENSDARG00000004875	TMC6			0.195272
ENSDARG00000010244	rpl22l1	24	protein_coding	0.191309
ENSDARG00000005791	rpl28	16	protein_coding	0.186147
ENSDARG00000088929	ypel5	20	protein_coding	0.182076
ENSDARG00000070849	rps15	11	protein_coding	0.17902
ENSDARG00000019062	arpc5b	20	protein_coding	0.177502
ENSDARG00000006316	rpl23a	21	protein_coding	0.176688
ENSDARG00000029533	rpl18	16	protein_coding	0.17234
ENSDARG00000018961	gtpbp4	2	protein_coding	0.171985
ENSDARG00000099970	malat1	14	lincRNA	0.169015
ENSDARG00000036875	rps12	23	protein_coding	0.168916
ENSDARG00000103007	rps3	18	protein_coding	0.167693
ENSDARG00000063438	srebf2	3	protein_coding	0.164867
ENSDARG00000045465	lancl2	24	protein_coding	0.162607
ENSDARG00000013475	cct4	1	protein_coding	0.161306
ENSDARG00000103324	si:dkey-16p6.1	4	protein_coding	0.159292
ENSDARG00000103297	FO704607.1	12	protein_coding	0.157221
ENSDARG00000045487	rps16	4	protein_coding	0.157117
ENSDARG00000041232	rps29	20	protein_coding	0.152625
ENSDARG00000079723	TNRC6B			0.150026
ENSDARG00000010516	rpl21	24	protein_coding	0.149313
ENSDARG00000075261	timp2b	3	protein_coding	0.148186
ENSDARG00000036316	rpl39	14	protein_coding	0.146499
ENSDARG00000100588	rpl36	22	protein_coding	0.1463
ENSDARG00000054610	coro1a	3	protein_coding	0.144811
ENSDARG00000055009	col4a1	9	protein_coding	0.143201
ENSDARG00000088030	rpl35a	18	protein_coding	0.141891
ENSDARG00000100392	rps18	19	protein_coding	0.138511
ENSDARG00000063911	mt-atp6	MT	protein_coding	0.136258
ENSDARG00000044521	eef1b2	6	protein_coding	0.132035
ENSDARG00000099022	faua	20	protein_coding	0.128412
ENSDARG00000016173	cct3	16	protein_coding	0.127347
ENSDARG00000053457	rpl23	3	protein_coding	0.124848
ENSDARG00000101744	hug	11	protein_coding	0.122854
ENSDARG00000057026	ran	14	protein_coding	0.122852
ENSDARG00000104066	dnaja2	7	protein_coding	0.121857
ENSDARG00000099624	chmp1b	5	protein_coding	0.118273
ENSDARG00000063108	CABZ01059392.1	1	protein_coding	0.113898
ENSDARG00000099805	CABZ01115396.1	5	protein_coding	0.113721
ENSDARG00000096205	znf997	4	protein_coding	0.112613
ENSDARG00000011405	rps9	16	protein_coding	0.110228
ENSDARG00000102320	mob1a	5	protein_coding	0.103876
ENSDARG00000103994	ppiab	10	protein_coding	0.103749
ENSDARG00000013307	rpl19	3	protein_coding	0.101988
ENSDARG00000029064	uqcrq	14	protein_coding	0.0993343
ENSDARG00000030408	rps26l	6	protein_coding	0.0922338
ENSDARG00000100510	actr3	9	protein_coding	0.0918413
ENSDARG00000094186	si:rp71-78h1.11	9	processed_transcript	0.0853177
ENSDARG00000099430	atg16l1	15	protein_coding	0.0796079
ENSDARG00000019230	rpl7a	5	protein_coding	0.0788268
ENSDARG00000018334	rpl35	21	protein_coding	0.0731592
ENSDARG00000007320	rpl7	2	protein_coding	0.0658678
ENSDARG00000011201	rplp2l	7	protein_coding	0.0648489
ENSDARG00000101072	cnot6b	14	protein_coding	0.0574677
ENSDARG00000098946	pald1a	12	protein_coding	0.055683
ENSDARG00000104583	CABZ01111915.1	KN149798.1	protein_coding	0.0482176
ENSDARG00000041435	uba52	2	protein_coding	0.0439132
ENSDARG00000030604	phkg1a	15	protein_coding	0.0422417
ENSDARG00000025073	rpl18a	4	protein_coding	0.0354572
ENSDARG00000100223	GPA33			0.0310753
ENSDARG00000021838	rps23	11	protein_coding	0.0265785
ENSDARG00000036161	hnrnpa0l	14	protein_coding	0.0210281
ENSDARG00000042566	rps7	20	protein_coding	0.0191153
ENSDARG00000104537	cox7c	5	protein_coding	0.00904761
ENSDARG00000056119	eef1g	14	protein_coding	0.00485408
ENSDARG00000036298	rps13	7	protein_coding	0.00284276
ENSDARG00000090697	eif3ea	16	protein_coding	9.78725e-06

## Sheet: DE_State2_Neutrophils
Ensembl Gene ID	Ensembl Gene Symbol	Chromosome Location	Type	logFC
ENSDARG00000057789	lyz	24	protein_coding	11.9606
ENSDARG00000019521	mpx	10	protein_coding	11.1235
ENSDARG00000012395	mmp13a	10	protein_coding	11.0462
ENSDARG00000010423	npsn	7	protein_coding	10.9342
ENSDARG00000093124	scpp8	10	protein_coding	9.56568
ENSDARG00000033227	lect2l	14	protein_coding	9.1716
ENSDARG00000036940	ctssa	19	protein_coding	9.08687
ENSDARG00000012972	cfl1l	13	protein_coding	8.92776
ENSDARG00000038728	ch25hl2	21	protein_coding	8.86152
ENSDARG00000008075	illr4	19	protein_coding	8.84696
ENSDARG00000093193	chia.6	23	protein_coding	8.39197
ENSDARG00000021339	cpa5	25	protein_coding	8.38197
ENSDARG00000036382	ponzr6	7	protein_coding	8.36859
ENSDARG00000075664	si:ch1073-429i10.1	15	protein_coding	8.21628
ENSDARG00000043457	gapdh	16	protein_coding	8.20816
ENSDARG00000103785	sult2st2	12	protein_coding	7.71268
ENSDARG00000056200	abcb9	5	protein_coding	7.55541
ENSDARG00000101479	BX908782.3	2	protein_coding	7.08807
ENSDARG00000036818	hyal3	8	protein_coding	7.04489
ENSDARG00000033170	sult2st1	12	protein_coding	6.76877
ENSDARG00000001452	adam8a	13	protein_coding	6.08725
ENSDARG00000035018	thy1	5	protein_coding	5.89998
ENSDARG00000056600	papss2b	12	protein_coding	5.81803
ENSDARG00000008155	sms	21	protein_coding	5.50914
ENSDARG00000054755	alox5ap	10	protein_coding	5.41983
ENSDARG00000053381	PLPP1			5.38145
ENSDARG00000099839	si:ch211-9d9.1	2	protein_coding	5.37732
ENSDARG00000036966	hsd3b7	3	protein_coding	5.35437
ENSDARG00000039579	cfd	13	protein_coding	5.2557
ENSDARG00000009208	prkcda	6	protein_coding	5.1511
ENSDARG00000101096	si:ch211-198c1.7	24	lincRNA	4.91091
ENSDARG00000069440	dachd	9	protein_coding	4.85019
ENSDARG00000104474	il6r	16	protein_coding	4.83319
ENSDARG00000053836	si:ch211-284o19.8	2	protein_coding	4.79279
ENSDARG00000007682	ppdpfa	8	protein_coding	4.45157
ENSDARG00000054823	id3	17	protein_coding	4.42315
ENSDARG00000058348	scinlb	2	protein_coding	4.41282
ENSDARG00000033735	ncf1	5	protein_coding	4.10231
ENSDARG00000102482	zgc:165573	21	protein_coding	4.09127
ENSDARG00000099385	LSP1			4.0707
ENSDARG00000024116	vamp8	5	protein_coding	3.97378
ENSDARG00000077975	si:ch73-343l4.8	1	protein_coding	3.72216
ENSDARG00000043856	amd1	20	protein_coding	3.71633
ENSDARG00000006029	lta4h	4	protein_coding	3.71202
ENSDARG00000077069	srgn	13	protein_coding	3.6542
ENSDARG00000105068	SMIM22	3	protein_coding	3.6395
ENSDARG00000098787	si:dkey-10p5.7	6	protein_coding	3.44535
ENSDARG00000075261	timp2b	3	protein_coding	3.37186
ENSDARG00000026865	fam107b	18	protein_coding	3.25833
ENSDARG00000062757	zgc:158403	3	protein_coding	3.21829
ENSDARG00000104118	antxr2a	5	protein_coding	3.1707
ENSDARG00000035326	nccrp1	5	protein_coding	3.17015
ENSDARG00000041959	cxcr4b	9	protein_coding	3.16293
ENSDARG00000032631	ltb4r	7	protein_coding	3.15366
ENSDARG00000099672	capgb	12	protein_coding	3.14964
ENSDARG00000077582	ank3b	12	protein_coding	3.09717
ENSDARG00000103131	VWA5A			3.09669
ENSDARG00000045224	glipr1a	4	protein_coding	3.0523
ENSDARG00000078824	si:ch211-66e2.3	3	protein_coding	3.01889
ENSDARG00000074656	ctssb.1	16	protein_coding	2.95051
ENSDARG00000091902	b3gnt2b	17	protein_coding	2.94735
ENSDARG00000104181	si:dkey-152p16.6	14	protein_coding	2.93168
ENSDARG00000035136	sepw1	5	protein_coding	2.87306
ENSDARG00000105294	CABZ01051902.1	1	protein_coding	2.85628
ENSDARG00000099690	vaspa	10	protein_coding	2.83909
ENSDARG00000036074	cebpa	7	protein_coding	2.83648
ENSDARG00000052429	syngr2a	3	protein_coding	2.82844
ENSDARG00000067545	adam19b	14	protein_coding	2.82598
ENSDARG00000018145	mid1ip1l	14	protein_coding	2.81881
ENSDARG00000043587	srd5a2a	1	protein_coding	2.7892
ENSDARG00000099599	pigrl2.3	2	protein_coding	2.78222
ENSDARG00000038025	cbx7a	3	protein_coding	2.777
ENSDARG00000035990	cited4a	19	protein_coding	2.71463
ENSDARG00000076025	dgkzb	25	protein_coding	2.68429
ENSDARG00000019062	arpc5b	20	protein_coding	2.62886
ENSDARG00000099430	atg16l1	15	protein_coding	2.6211
ENSDARG00000054610	coro1a	3	protein_coding	2.54258
ENSDARG00000042927	mapre1a	8	protein_coding	2.53824
ENSDARG00000079790	PLPP1			2.51438
ENSDARG00000030775	sybl1	14	protein_coding	2.51094
ENSDARG00000098946	pald1a	12	protein_coding	2.44101
ENSDARG00000010556		12	protein_coding	2.43233
ENSDARG00000043102	lxn	15	protein_coding	2.3971
ENSDARG00000096331	si:ch73-248e21.7	3	protein_coding	2.3862
ENSDARG00000000767	spi1b	7	protein_coding	2.37683
ENSDARG00000026350	wasb	8	protein_coding	2.36277
ENSDARG00000056075	rca2.1	23	protein_coding	2.32824
ENSDARG00000090767	si:ch211-136m16.8	12	protein_coding	2.32439
ENSDARG00000029353	serpine2	15	protein_coding	2.3149
ENSDARG00000088727	CR847844.4	10	protein_coding	2.23609
ENSDARG00000069463	alox12	7	protein_coding	2.21915
ENSDARG00000019236	gsr	14	protein_coding	2.21145
ENSDARG00000021346	pdhb	22	protein_coding	2.20508
ENSDARG00000000906	skap2	16	protein_coding	2.19351
ENSDARG00000018283	cyba	18	protein_coding	2.18121
ENSDARG00000058593	sri	16	IG_V_gene	2.1759
ENSDARG00000010384	lpar5a	2	protein_coding	2.15992
ENSDARG00000015278	plxnc1	4	protein_coding	2.14646
ENSDARG00000041878	rab11ba	22	protein_coding	2.08879
ENSDARG00000051975	cd99	1	protein_coding	2.08569
ENSDARG00000087402	TPM1	25	protein_coding	2.08192
ENSDARG00000014348	stk17b	9	protein_coding	2.08013
ENSDARG00000034187	calm1b	20	protein_coding	2.07438
ENSDARG00000044852	wbp2nl	3	protein_coding	2.06571
ENSDARG00000017984	zgc:172106	1	protein_coding	2.06186
ENSDARG00000061830	prss12	1	protein_coding	2.05956
ENSDARG00000104068	gstp1	14	protein_coding	2.05747
ENSDARG00000044039	stx11a	17	protein_coding	2.0517
ENSDARG00000070792	lrrc15	6	protein_coding	2.04126
ENSDARG00000103369	taldo1	18	protein_coding	2.02952
ENSDARG00000038010	rac2	3	protein_coding	2.02284
ENSDARG00000023188	lcp1	9	processed_transcript	2.00815
ENSDARG00000044694	FYB			2.0057
ENSDARG00000004034	arhgdig	3	protein_coding	1.9819
ENSDARG00000103743	si:dkeyp-72e1.9	3	protein_coding	1.97231
ENSDARG00000090889	LECT2			1.95669
ENSDARG00000045542	LAMTOR4	4	protein_coding	1.92519
ENSDARG00000036282	rnaset2	13	protein_coding	1.91814
ENSDARG00000092373	si:dkey-16n15.3	8	antisense	1.85923
ENSDARG00000090649	ly86	24	protein_coding	1.84155
ENSDARG00000098680		14	protein_coding	1.83823
ENSDARG00000020187	GCA	6	protein_coding	1.80088
ENSDARG00000042725	cebpb	8	protein_coding	1.79598
ENSDARG00000035622	xbp1	5	protein_coding	1.7914
ENSDARG00000054914	dgat1b	16	protein_coding	1.78744
ENSDARG00000057867	lasp1	3	protein_coding	1.76341
ENSDARG00000056615	cybb	11	protein_coding	1.7549
ENSDARG00000015343	pgd	23	protein_coding	1.75397
ENSDARG00000025147	cd63	23	protein_coding	1.75128
ENSDARG00000016939	itgb2	9	protein_coding	1.73573
ENSDARG00000038609	mpz	2	protein_coding	1.70523
ENSDARG00000037870	actb2	3	protein_coding	1.69713
ENSDARG00000091555	ostf1	5	protein_coding	1.69344
ENSDARG00000030949	srprb	15	protein_coding	1.69003
ENSDARG00000079808	si:ch73-208g10.1	3	protein_coding	1.68828
ENSDARG00000006019	tktb	23	protein_coding	1.65698
ENSDARG00000028389	rab44	6	protein_coding	1.65384
ENSDARG00000103340	clic1	19	protein_coding	1.64335
ENSDARG00000012987	gpia	25	protein_coding	1.64043
ENSDARG00000070822	cnp	3	protein_coding	1.63832
ENSDARG00000021647	gnai1	4	protein_coding	1.62997
ENSDARG00000104064	si:rp71-5o12.3	4	protein_coding	1.60366
ENSDARG00000058302	sh3bgrl	14	protein_coding	1.58979
ENSDARG00000039007	eno3	23	protein_coding	1.5728
ENSDARG00000053858	crip1	17	protein_coding	1.56676
ENSDARG00000036942	gpd1c	19	protein_coding	1.55605
ENSDARG00000007693	nfkbiab	17	protein_coding	1.55563
ENSDARG00000076229	mkl1b	12	protein_coding	1.54944
ENSDARG00000090444	ponzr1	7	protein_coding	1.51617
ENSDARG00000013655	tpd52l2b	23	protein_coding	1.51438
ENSDARG00000040874	add3a	22	protein_coding	1.4655
ENSDARG00000089043	ptpn6	16	protein_coding	1.44469
ENSDARG00000040988	tpi1b	16	protein_coding	1.44022
ENSDARG00000026369	dbi	9	protein_coding	1.42031
ENSDARG00000041505	itm2bb	9	protein_coding	1.41571
ENSDARG00000063126	gusb	5	protein_coding	1.41274
ENSDARG00000100904	zgc:65811	KN149855.1	protein_coding	1.41108
ENSDARG00000045417	fam49bb	24	protein_coding	1.38399
ENSDARG00000052438	actr2a	1	protein_coding	1.37023
ENSDARG00000055064	prdx5	21	protein_coding	1.35986
ENSDARG00000104300	wipf1a	9	protein_coding	1.35812
ENSDARG00000086337	si:dkey-102g19.3	21	protein_coding	1.34889
ENSDARG00000035652	sat1a.1	5	protein_coding	1.33896
ENSDARG00000054588	cox6a2	3	protein_coding	1.33846
ENSDARG00000009978	icn	16	protein_coding	1.33509
ENSDARG00000071491	nrros	24	protein_coding	1.31972
ENSDARG00000105116	p4hb	6	protein_coding	1.3155
ENSDARG00000101009	cited4b	16	protein_coding	1.31231
ENSDARG00000104077	fcer1gl	2	protein_coding	1.3038
ENSDARG00000074283	inpp5d	6	protein_coding	1.29099
ENSDARG00000046143	prkab1b	8	protein_coding	1.25889
ENSDARG00000019702	aldocb	21	protein_coding	1.25169
ENSDARG00000103919	si:ch73-1a9.3	10	protein_coding	1.24972
ENSDARG00000076189	ccdc88b	14	protein_coding	1.24547
ENSDARG00000075989	arpc2	9	protein_coding	1.22582
ENSDARG00000044573	cdc42	11	protein_coding	1.2067
ENSDARG00000033437	rps6ka1	17	protein_coding	1.18921
ENSDARG00000026829	cotl1	18	protein_coding	1.18473
ENSDARG00000104018	mtpn	4	protein_coding	1.17537
ENSDARG00000056509	pdik1l	19	protein_coding	1.16508
ENSDARG00000000069	dap	24	protein_coding	1.15967
ENSDARG00000054063	arpc4	6	protein_coding	1.15561
ENSDARG00000055713	fmnl1a	3	protein_coding	1.1543
ENSDARG00000021124	cfl1	14	protein_coding	1.14731
ENSDARG00000010792	cdc25b	13	protein_coding	1.14304
ENSDARG00000070472	ARF5	18	protein_coding	1.14031
ENSDARG00000099195	ier2	3	protein_coding	1.13866
ENSDARG00000100252	capzb	22	protein_coding	1.1374
ENSDARG00000067711	parvg	25	protein_coding	1.12282
ENSDARG00000009313		3	protein_coding	1.11235
ENSDARG00000099766	myl12.1	7	protein_coding	1.07759
ENSDARG00000057882	arpc3	21	protein_coding	1.06971
ENSDARG00000037746	actb1	1	protein_coding	1.06918
ENSDARG00000103735	elovl1b	11	protein_coding	1.06401
ENSDARG00000063295	myh9a	6	protein_coding	1.05442
ENSDARG00000059774	dub	21	protein_coding	1.04296
ENSDARG00000068784	C13H10orf54	13	protein_coding	1.03329
ENSDARG00000046132	dynlt3	11	protein_coding	1.03068
ENSDARG00000058225	arpc4l	11	protein_coding	1.01789
ENSDARG00000034293	hif1ab	20	protein_coding	1.01555
ENSDARG00000100742	reep5	10	protein_coding	1.01185
ENSDARG00000056090	capza1b	8	protein_coding	1.0115
ENSDARG00000100510	actr3	9	protein_coding	1.00554
ENSDARG00000088091	pfn1	23	protein_coding	0.985015
ENSDARG00000103720	ZFP36	15	protein_coding	0.981631
ENSDARG00000005230	ssr2	19	protein_coding	0.977694
ENSDARG00000042876	abracl	20	protein_coding	0.972939
ENSDARG00000019644	ldhba	4	protein_coding	0.960917
ENSDARG00000034095	si:dkey-59l11.10	4	protein_coding	0.954691
ENSDARG00000039914	gapdhs	16	protein_coding	0.948599
ENSDARG00000034427	hn1l	3	protein_coding	0.946372
ENSDARG00000075963	mhc1uba	19	protein_coding	0.913792
ENSDARG00000068177	pak2a	2	protein_coding	0.912302
ENSDARG00000061784	arhgap25	5	protein_coding	0.904846
ENSDARG00000007377	odc1	17	protein_coding	0.89696
ENSDARG00000045230	cox6b1	24	protein_coding	0.895522
ENSDARG00000068214	ccni	21	protein_coding	0.88945
ENSDARG00000040001	fryl	20	protein_coding	0.887515
ENSDARG00000003486	ppp1caa	3	protein_coding	0.88074
ENSDARG00000098899	ITGAL	1	protein_coding	0.880647
ENSDARG00000076126	ACTC1			0.856109
ENSDARG00000099026	BX004828.2	7	protein_coding	0.855257
ENSDARG00000101169	grap2b	6	protein_coding	0.844427
ENSDARG00000027063	arpc1b	3	protein_coding	0.808357
ENSDARG00000102972	CABZ01075125.1	12	protein_coding	0.796328
ENSDARG00000004301	rhogb	21	protein_coding	0.795775
ENSDARG00000078888	iqgap1	7	protein_coding	0.792437
ENSDARG00000029663	rab1ab	13	protein_coding	0.790903
ENSDARG00000089838	si:dkey-262k9.4	15	protein_coding	0.788773
ENSDARG00000092903	C18H15orf48	18	protein_coding	0.78756
ENSDARG00000016350	cap1	19	protein_coding	0.783164
ENSDARG00000069920	cox17	9	protein_coding	0.75
ENSDARG00000095556	si:dkey-238c7.12	18	processed_transcript	0.737061
ENSDARG00000011665	aldoaa	3	protein_coding	0.732276
ENSDARG00000062049	hmha1b	22	protein_coding	0.732103
ENSDARG00000013078	ywhaba	6	protein_coding	0.702149
ENSDARG00000036096	smad3a	7	protein_coding	0.698936
ENSDARG00000074340	serf2	7	protein_coding	0.686859
ENSDARG00000040158	cdc42l	16	protein_coding	0.686091
ENSDARG00000054578	arl6ip1	3	protein_coding	0.675499
ENSDARG00000102300	ca9	10	protein_coding	0.674525
ENSDARG00000039142	arpc5a	2	protein_coding	0.654523
ENSDARG00000012513	sdcbp2	23	protein_coding	0.645837
ENSDARG00000002632	anxa11b	12	protein_coding	0.644366
ENSDARG00000092310	si:ch211-199g17.2	19	protein_coding	0.62431
ENSDARG00000069297	upf3a	9	protein_coding	0.622947
ENSDARG00000069100	aldh9a1a.1	8	protein_coding	0.618158
ENSDARG00000099730	pkma	18	protein_coding	0.615428
ENSDARG00000031435	zgc:56493	1	protein_coding	0.614517
ENSDARG00000006266	stat1a	22	protein_coding	0.61295
ENSDARG00000005162	tpm3	19	protein_coding	0.598741
ENSDARG00000070688	ncalda	16	protein_coding	0.574307
ENSDARG00000039830	gng5	2	protein_coding	0.562433
ENSDARG00000040334	mat2aa	10	protein_coding	0.558864
ENSDARG00000074846	ARHGAP30	2	protein_coding	0.552818
ENSDARG00000080401	AC024175.5	MT	Mt_tRNA	0.547979
ENSDARG00000012729	hcls1	4	protein_coding	0.544795
ENSDARG00000039652	si:dkey-235d18.5	20	protein_coding	0.540996
ENSDARG00000054191	pgk1	21	protein_coding	0.530788
ENSDARG00000022456	eno1a	23	protein_coding	0.527006
ENSDARG00000082789	AC024175.18	MT	Mt_tRNA	0.515561
ENSDARG00000005926	ak2	19	protein_coding	0.511585
ENSDARG00000053517	EML5	17	protein_coding	0.508302
ENSDARG00000071437	ptprc	22	protein_coding	0.457636
ENSDARG00000054272	caprin1b	18	protein_coding	0.452327
ENSDARG00000015050	calm2b	12	protein_coding	0.446601
ENSDARG00000102105	dad1	2	protein_coding	0.435351
ENSDARG00000092693	tpt1	1	protein_coding	0.429409
ENSDARG00000081938	AC024175.13	MT	Mt_tRNA	0.424401
ENSDARG00000101785	LAPTM5	19	protein_coding	0.423552
ENSDARG00000009346	caprin1a	7	protein_coding	0.422163
ENSDARG00000058062	magt1	14	protein_coding	0.41811
ENSDARG00000045506	gramd4b	25	protein_coding	0.41732
ENSDARG00000063917	mt-nd4	MT	protein_coding	0.412608
ENSDARG00000098075	sh3bgrl3	19	protein_coding	0.412023
ENSDARG00000063924	mt-cyb	MT	protein_coding	0.397361
ENSDARG00000063908	mt-co2	MT	protein_coding	0.389719
ENSDARG00000053666	myb	23	protein_coding	0.385714
ENSDARG00000054058	h1fx	6	protein_coding	0.384163
ENSDARG00000021669	sec61a1	6	protein_coding	0.379533
ENSDARG00000038076	romo1	6	protein_coding	0.370786
ENSDARG00000008363	mcl1b	16	protein_coding	0.36377
ENSDARG00000062326	zgc:158409	5	protein_coding	0.353892
ENSDARG00000079387	si:ch211-102c2.4	5	protein_coding	0.351181
ENSDARG00000088383	cox5aa	25	protein_coding	0.349908
ENSDARG00000095273	cox8a	21	protein_coding	0.349694
ENSDARG00000091304	CARD19	11	protein_coding	0.346291
ENSDARG00000020759	ef1	14	protein_coding	0.331112
ENSDARG00000090882	si:rp71-36a1.5	22	protein_coding	0.323013
ENSDARG00000035678	zgc:91910	19	protein_coding	0.318802
ENSDARG00000063912	mt-co3	MT	protein_coding	0.315697
ENSDARG00000069968	pcsk7	15	protein_coding	0.308077
ENSDARG00000062469	hipk3a	25	protein_coding	0.296861
ENSDARG00000104496	CR388042.2	4	protein_coding	0.279559
ENSDARG00000051836	im:6904482	25	protein_coding	0.271131
ENSDARG00000104537	cox7c	5	protein_coding	0.253336
ENSDARG00000077777	tmsb4x	9	protein_coding	0.25277
ENSDARG00000043795	arhgdia	3	protein_coding	0.25192
ENSDARG00000045463	ralaa	24	protein_coding	0.249939
ENSDARG00000009212	ppiaa	8	protein_coding	0.242806
ENSDARG00000063922	mt-nd6	MT	protein_coding	0.228961
ENSDARG00000101794	atp6v0e1	14	protein_coding	0.22301
ENSDARG00000036456	anxa4	10	protein_coding	0.217694
ENSDARG00000018174	gnai2a	11	protein_coding	0.216384
ENSDARG00000043371	mdh2	10	protein_coding	0.214064
ENSDARG00000102320	mob1a	5	protein_coding	0.209956
ENSDARG00000102647	CABZ01087492.1	5	protein_coding	0.20963
ENSDARG00000101744	hug	11	protein_coding	0.206762
ENSDARG00000063895	mt-nd1	MT	protein_coding	0.196936
ENSDARG00000063905	mt-co1	MT	protein_coding	0.193494
ENSDARG00000099970	malat1	14	lincRNA	0.167665
ENSDARG00000090039	reck	24	protein_coding	0.165893
ENSDARG00000030053	eef1db	20	protein_coding	0.141051
ENSDARG00000090548	CR753886.1	24	protein_coding	0.134582
ENSDARG00000068992	hspa8	10	protein_coding	0.130483
ENSDARG00000033466	tagln2	5	protein_coding	0.125935
ENSDARG00000102632	ubc	10	protein_coding	0.0826897
ENSDARG00000004455	p2rx5	5	protein_coding	0.0739125
ENSDARG00000032970	cox4i1	18	protein_coding	0.0694381
ENSDARG00000046107	CASKIN1			0.0640355
ENSDARG00000091801	serpinb14	16	protein_coding	0.0537246
ENSDARG00000008884	hprt1	14	protein_coding	0.0416345
ENSDARG00000002344	tubb4b	14	protein_coding	0.0362924
ENSDARG00000099281	si:dkey-112e7.2	4	protein_coding	0.0307228
ENSDARG00000063899	mt-nd2	MT	protein_coding	0.0285663
ENSDARG00000020504	h3f3a	3	protein_coding	0.0262514
ENSDARG00000045401	mllt10	24	protein_coding	0.0223294
ENSDARG00000071173	slc12a10.2	7	protein_coding	0.018792
ENSDARG00000103320	lclat1	13	protein_coding	0.0184795

## Sheet: DE_State3_HSPCs
Ensembl Gene ID	Ensembl Gene Symbol	Chromosome Location	Type	logFC
ENSDARG00000078781	si:ch211-161c3.6	6	protein_coding	3.57629
ENSDARG00000076518	mettl1	11	protein_coding	3.45711
ENSDARG00000045695	myca	24	protein_coding	3.44195
ENSDARG00000041895	cad	20	protein_coding	3.33459
ENSDARG00000016484	dkc1	21	protein_coding	3.21587
ENSDARG00000006219	gnl3	11	protein_coding	3.15998
ENSDARG00000045843	apex1	4	protein_coding	3.13034
ENSDARG00000070228	cdk6	19	protein_coding	3.05731
ENSDARG00000057738	hells	13	protein_coding	3.04459
ENSDARG00000023299	snu13b	12	protein_coding	2.98791
ENSDARG00000014329	npm1a	10	protein_coding	2.98686
ENSDARG00000077052	tnrc18	3	protein_coding	2.89758
ENSDARG00000040666	nifk	9	protein_coding	2.89008
ENSDARG00000040503	CABZ01070258.1	18	protein_coding	2.82957
ENSDARG00000018902	pes	5	protein_coding	2.80674
ENSDARG00000036359	minal	10	protein_coding	2.79699
ENSDARG00000043960	rpf2	20	protein_coding	2.78009
ENSDARG00000078214	mybbp1a	5	protein_coding	2.73565
ENSDARG00000053912	fbl	16	protein_coding	2.68967
ENSDARG00000056725	hmgb3a	7	protein_coding	2.68575
ENSDARG00000104353	nop58	6	protein_coding	2.66746
ENSDARG00000056167	hspe1	9	protein_coding	2.66375
ENSDARG00000071878	trmt112	14	protein_coding	2.63604
ENSDARG00000069422	nhp2	21	protein_coding	2.63075
ENSDARG00000004169	stmn1a	19	protein_coding	2.62947
ENSDARG00000029252	ssb	6	protein_coding	2.6142
ENSDARG00000054980	ebna1bp2	2	protein_coding	2.5511
ENSDARG00000039429	adka	13	protein_coding	2.54849
ENSDARG00000098935	bxdc2	21	protein_coding	2.53896
ENSDARG00000015524	prps1a	5	protein_coding	2.53574
ENSDARG00000104227	nop10	7	protein_coding	2.53237
ENSDARG00000036791	dnmt3bb.1	23	protein_coding	2.52527
ENSDARG00000055868	rsl1d1	12	protein_coding	2.5242
ENSDARG00000038312	rcl1	5	protein_coding	2.51312
ENSDARG00000023290	fabp3	19	protein_coding	2.45248
ENSDARG00000044402	nop16	21	protein_coding	2.42531
ENSDARG00000092033	si:dkey-239h2.3	9	protein_coding	2.41005
ENSDARG00000076334	mrpl43	12	protein_coding	2.39016
ENSDARG00000076120	foxp4	11	protein_coding	2.38966
ENSDARG00000103337	RRP1B	9	protein_coding	2.38172
ENSDARG00000030441	ppa1b	13	protein_coding	2.37696
ENSDARG00000024561	nolc1	13	protein_coding	2.37015
ENSDARG00000001057	bysl	22	protein_coding	2.36737
ENSDARG00000003941	rrs1	24	protein_coding	2.36222
ENSDARG00000039578	pa2g4a	6	protein_coding	2.36139
ENSDARG00000056160	hspd1	9	protein_coding	2.35792
ENSDARG00000005191	ahcy	6	protein_coding	2.34554
ENSDARG00000097452	si:zfos-1451h6.1	11	processed_transcript	2.33538
ENSDARG00000077264	wdr43	17	protein_coding	2.32884
ENSDARG00000039887	c1qbp	5	protein_coding	2.32731
ENSDARG00000100366	si:dkey-102m7.3	14	protein_coding	2.31597
ENSDARG00000024204	mcm3	20	protein_coding	2.31556
ENSDARG00000104173	tufm	3	protein_coding	2.30536
ENSDARG00000030789	ddx18	9	protein_coding	2.29174
ENSDARG00000006074	uck2a	8	protein_coding	2.2893
ENSDARG00000101637	ccnd1	7	protein_coding	2.27167
ENSDARG00000037378	qdprb1	1	protein_coding	2.22992
ENSDARG00000003527	mak16	8	protein_coding	2.22913
ENSDARG00000103682	si:dkey-23i12.5	7	processed_transcript	2.21235
ENSDARG00000057683	mcm6	6	protein_coding	2.21206
ENSDARG00000063626	ddx21	13	protein_coding	2.20243
ENSDARG00000055360	llph	4	protein_coding	2.19887
ENSDARG00000069116	timm10	1	protein_coding	2.18618
ENSDARG00000098231	HHEX	12	protein_coding	2.163
ENSDARG00000012820	nop56	21	protein_coding	2.14255
ENSDARG00000101662	EEF1D			2.13451
ENSDARG00000044129	si:ch211-214p16.1	17	processed_transcript	2.12426
ENSDARG00000077473	mych	6	protein_coding	2.12354
ENSDARG00000014499	nutf2l	19	protein_coding	2.12115
ENSDARG00000002591	ruvbl1	6	protein_coding	2.1082
ENSDARG00000077620	cdca7a	9	protein_coding	2.09096
ENSDARG00000043304	nop2	16	protein_coding	2.06684
ENSDARG00000071468	mrpl54	22	protein_coding	2.06457
ENSDARG00000038768	mrpl12	3	protein_coding	2.04443
ENSDARG00000018961	gtpbp4	2	protein_coding	2.03753
ENSDARG00000045019	aamp	6	protein_coding	2.03437
ENSDARG00000059908	CCDC86	1	protein_coding	2.03308
ENSDARG00000099309	si:zfos-169g10.3	6	protein_coding	2.01722
ENSDARG00000020232	eif6	6	protein_coding	2.00305
ENSDARG00000103163	arid4b	13	protein_coding	2.00293
ENSDARG00000093022	C8H11orf31	8	protein_coding	1.99782
ENSDARG00000061352	bcl11aa	13	protein_coding	1.99608
ENSDARG00000103824	hint1	10	protein_coding	1.99512
ENSDARG00000102798	mcm2	22	protein_coding	1.99332
ENSDARG00000014690	rps4x	7	protein_coding	1.99033
ENSDARG00000024416	twistnb	19	protein_coding	1.9802
ENSDARG00000068995	zgc:101846	10	protein_coding	1.97246
ENSDARG00000005560	ywhah	10	protein_coding	1.96508
ENSDARG00000020913	ddx56	10	protein_coding	1.951
ENSDARG00000008502	pno1	13	protein_coding	1.94353
ENSDARG00000103594	npm3	13	protein_coding	1.94113
ENSDARG00000053666	myb	23	protein_coding	1.93858
ENSDARG00000012234	psme3	12	protein_coding	1.93103
ENSDARG00000099372	si:dkeyp-3b12.12	4	rRNA	1.93086
ENSDARG00000042566	rps7	20	protein_coding	1.93004
ENSDARG00000039345	drg1	10	protein_coding	1.92773
ENSDARG00000010244	rpl22l1	24	protein_coding	1.9161
ENSDARG00000059070	gars	24	protein_coding	1.88907
ENSDARG00000042864	rpl7l1	20	protein_coding	1.88495
ENSDARG00000021864	rplp1	19	protein_coding	1.87302
ENSDARG00000036875	rps12	23	protein_coding	1.8712
ENSDARG00000040041	mcm4	24	protein_coding	1.85947
ENSDARG00000025073	rpl18a	4	protein_coding	1.85944
ENSDARG00000003035	hspa9	14	protein_coding	1.85577
ENSDARG00000011201	rplp2l	7	protein_coding	1.85117
ENSDARG00000070657	pa2g4b	23	protein_coding	1.8441
ENSDARG00000102452	eif3ha	16	protein_coding	1.84166
ENSDARG00000101180	mcm7	14	protein_coding	1.83017
ENSDARG00000019507	mcm5	3	protein_coding	1.83011
ENSDARG00000039208	nasp	6	protein_coding	1.82951
ENSDARG00000010246	prmt1	3	protein_coding	1.82429
ENSDARG00000070560	nap1l4a	25	protein_coding	1.82414
ENSDARG00000015128	rpl27	3	protein_coding	1.81489
ENSDARG00000002710	ncl	22	protein_coding	1.81476
ENSDARG00000098639	pycr1b	11	protein_coding	1.81409
ENSDARG00000027825	naa50	24	protein_coding	1.81242
ENSDARG00000014817	ranbp1	5	protein_coding	1.8103
ENSDARG00000055996	rps8a	2	protein_coding	1.80994
ENSDARG00000007320	rpl7	2	protein_coding	1.80965
ENSDARG00000040070	coil	3	protein_coding	1.80225
ENSDARG00000017741	g3bp1	14	protein_coding	1.8017
ENSDARG00000008884	hprt1	14	protein_coding	1.79888
ENSDARG00000043509	rpl11	19	protein_coding	1.79136
ENSDARG00000102317	rpl26	14	protein_coding	1.79004
ENSDARG00000042905	rpl10a	8	protein_coding	1.78829
ENSDARG00000015862	rpl5b	6	protein_coding	1.78445
ENSDARG00000103799	kars	7	protein_coding	1.78251
ENSDARG00000092115	eif4a1a	7	protein_coding	1.78011
ENSDARG00000011405	rps9	16	protein_coding	1.77989
ENSDARG00000097797	tomm6	6	protein_coding	1.77862
ENSDARG00000004948	bccip	12	protein_coding	1.77709
ENSDARG00000058451	rpl6	8	protein_coding	1.7755
ENSDARG00000102291	eef1da	2	protein_coding	1.77373
ENSDARG00000019230	rpl7a	5	protein_coding	1.77059
ENSDARG00000075559	ppm1g	13	protein_coding	1.76951
ENSDARG00000009285	rpl15	19	protein_coding	1.76841
ENSDARG00000019778	rps6	1	protein_coding	1.76697
ENSDARG00000042533	gstm.1	8	protein_coding	1.76562
ENSDARG00000021838	rps23	11	protein_coding	1.7645
ENSDARG00000043453	rps5	15	protein_coding	1.7641
ENSDARG00000045487	rps16	4	protein_coding	1.75983
ENSDARG00000014867	rpl8	9	protein_coding	1.75349
ENSDARG00000003599	rpl3	3	protein_coding	1.75334
ENSDARG00000023532	pinx1	20	protein_coding	1.74738
ENSDARG00000005738	rpf1	11	protein_coding	1.74519
ENSDARG00000006316	rpl23a	21	protein_coding	1.7417
ENSDARG00000046157	RPS17	25	protein_coding	1.73641
ENSDARG00000057414	phb	3	protein_coding	1.73334
ENSDARG00000045776	cnbpa	23	protein_coding	1.73205
ENSDARG00000077377	PRIMA1	20	protein_coding	1.726
ENSDARG00000098622	ccne1	7	protein_coding	1.72515
ENSDARG00000103007	rps3	18	protein_coding	1.72085
ENSDARG00000036298	rps13	7	protein_coding	1.72016
ENSDARG00000016649	akr7a3	11	protein_coding	1.71746
ENSDARG00000029533	rpl18	16	protein_coding	1.70492
ENSDARG00000080010	adh5	14	protein_coding	1.70454
ENSDARG00000102618	utp18	19	protein_coding	1.70126
ENSDARG00000053395	cdkn2aipnl	21	protein_coding	1.70017
ENSDARG00000053457	rpl23	3	protein_coding	1.69898
ENSDARG00000035993	sumo3b	9	protein_coding	1.69868
ENSDARG00000006408	hmgb3b	21	protein_coding	1.69775
ENSDARG00000005513	naca	23	protein_coding	1.69391
ENSDARG00000054155	pcna	10	protein_coding	1.69341
ENSDARG00000035692	rps3a	1	protein_coding	1.68908
ENSDARG00000030602	rps19	16	protein_coding	1.68663
ENSDARG00000041182	rpl4	18	protein_coding	1.68052
ENSDARG00000097753	slirp	17	protein_coding	1.68046
ENSDARG00000010516	rpl21	24	protein_coding	1.67667
ENSDARG00000001470	mhc1zea	1	protein_coding	1.67363
ENSDARG00000034897	rps10	6	protein_coding	1.67148
ENSDARG00000087206	CCT2	4	protein_coding	1.67114
ENSDARG00000030408	rps26l	6	protein_coding	1.66966
ENSDARG00000018334	rpl35	21	protein_coding	1.66742
ENSDARG00000057556	RPL17	21	protein_coding	1.6667
ENSDARG00000013475	cct4	1	protein_coding	1.66406
ENSDARG00000043976	etf1b	10	protein_coding	1.66164
ENSDARG00000017891	tcp1	23	protein_coding	1.6606
ENSDARG00000004189	cbx1a	3	protein_coding	1.65802
ENSDARG00000015111	ddx39ab	3	protein_coding	1.655
ENSDARG00000039162	rhebl1	6	protein_coding	1.64881
ENSDARG00000070849	rps15	11	protein_coding	1.63929
ENSDARG00000037350	rpl9	1	protein_coding	1.63262
ENSDARG00000099380	rpl13	7	protein_coding	1.6272
ENSDARG00000010160	rps15a	3	protein_coding	1.62607
ENSDARG00000013307	rpl19	3	protein_coding	1.626
ENSDARG00000029003	eif1axa	5	protein_coding	1.62257
ENSDARG00000054916	eif4ebp3	21	protein_coding	1.6183
ENSDARG00000037229	denr	10	protein_coding	1.61823
ENSDARG00000101337	zgc:103700	8	protein_coding	1.6178
ENSDARG00000021252	cct6a	21	protein_coding	1.61665
ENSDARG00000074572	G3BP2			1.61507
ENSDARG00000075325	mrpl16	1	protein_coding	1.614
ENSDARG00000007216	abce1	23	protein_coding	1.61335
ENSDARG00000101624	lmnb2	22	protein_coding	1.61058
ENSDARG00000035871	rpl30	19	protein_coding	1.60635
ENSDARG00000044521	eef1b2	6	protein_coding	1.60313
ENSDARG00000044093	rpl13a	17	protein_coding	1.59973
ENSDARG00000100588	rpl36	22	protein_coding	1.59859
ENSDARG00000015239	prp19	14	protein_coding	1.59782
ENSDARG00000036549	agpat3	1	protein_coding	1.5947
ENSDARG00000097775	si:dkey-159n16.1	4	lincRNA	1.59386
ENSDARG00000045978	chchd6b	6	protein_coding	1.59237
ENSDARG00000089626	ptges3b	23	protein_coding	1.59236
ENSDARG00000077717	RPL29	11	protein_coding	1.59219
ENSDARG00000003860	cbx3a	19	protein_coding	1.58662
ENSDARG00000007264	gbas	15	protein_coding	1.58642
ENSDARG00000005791	rpl28	16	protein_coding	1.58339
ENSDARG00000090697	eif3ea	16	protein_coding	1.58156
ENSDARG00000099865	hnrnpabb	21	protein_coding	1.58136
ENSDARG00000101813	nap1l1	4	protein_coding	1.58119
ENSDARG00000089681	btf3l4	11	protein_coding	1.57746
ENSDARG00000100452	gltscr2	15	protein_coding	1.57688
ENSDARG00000039347	rps24	13	protein_coding	1.57648
ENSDARG00000055389	si:dkey-67c22.2	9	protein_coding	1.57563
ENSDARG00000098458	RPL37A	11	protein_coding	1.57061
ENSDARG00000103422	usp10	7	protein_coding	1.5697
ENSDARG00000091754	CHCHD5	3	protein_coding	1.56708
ENSDARG00000007720	sub1b	5	protein_coding	1.56655
ENSDARG00000012274	eif4e1c	13	protein_coding	1.56566
ENSDARG00000100392	rps18	19	protein_coding	1.5656
ENSDARG00000058105	rpl36a	5	protein_coding	1.55984
ENSDARG00000036316	rpl39	14	protein_coding	1.55948
ENSDARG00000104837	nudc	19	protein_coding	1.55753
ENSDARG00000038785	abcf2a	2	protein_coding	1.55749
ENSDARG00000016173	cct3	16	protein_coding	1.55656
ENSDARG00000041435	uba52	2	protein_coding	1.54707
ENSDARG00000088030	rpl35a	18	protein_coding	1.54519
ENSDARG00000030479	hmgb1b	15	protein_coding	1.54371
ENSDARG00000010194	eif4bb	6	protein_coding	1.54363
ENSDARG00000099022	faua	20	protein_coding	1.54229
ENSDARG00000092807	si:dkey-151g10.6	23	protein_coding	1.54171
ENSDARG00000087377	lbh	13	protein_coding	1.53725
ENSDARG00000068289	eif3k	15	protein_coding	1.53428
ENSDARG00000104011	rps17	7	protein_coding	1.52824
ENSDARG00000062998	pglyrp2	6	protein_coding	1.52622
ENSDARG00000037071	rps26	23	protein_coding	1.52522
ENSDARG00000079605	prmt5	2	protein_coding	1.52426
ENSDARG00000054818	rpl32	22	protein_coding	1.5188
ENSDARG00000007385	cct7	7	protein_coding	1.5168
ENSDARG00000043631	bcas2	8	protein_coding	1.51648
ENSDARG00000102978	eif4a3	11	protein_coding	1.51406
ENSDARG00000056186	eif5a2	2	protein_coding	1.51131
ENSDARG00000036629	rps14	21	protein_coding	1.51003
ENSDARG00000034291	rpl37	21	protein_coding	1.50891
ENSDARG00000099063	si:ch211-142b24.8	4	protein_coding	1.50792
ENSDARG00000029058	rbbp4	19	protein_coding	1.50792
ENSDARG00000053990	hmgb2b	23	protein_coding	1.50107
ENSDARG00000036044	rps20	7	processed_transcript	1.50105
ENSDARG00000056119	eef1g	14	protein_coding	1.49819
ENSDARG00000011609	FOXK2			1.49558
ENSDARG00000099366	supt4h1	5	protein_coding	1.49428
ENSDARG00000077721	knop1	1	protein_coding	1.49367
ENSDARG00000095268	si:dkey-261h17.1	23	protein_coding	1.492
ENSDARG00000006413	rpl38	12	protein_coding	1.49085
ENSDARG00000075963	mhc1uba	19	protein_coding	1.48728
ENSDARG00000032725	rps27a	6	protein_coding	1.48399
ENSDARG00000069977	C11H12orf10	11	protein_coding	1.48286
ENSDARG00000037963	nek6	21	protein_coding	1.4824
ENSDARG00000052178	eif2s1b	20	protein_coding	1.48218
ENSDARG00000051783	rplp0	5	protein_coding	1.48147
ENSDARG00000028335	hmga1a	23	protein_coding	1.48021
ENSDARG00000003920	setb	21	protein_coding	1.47891
ENSDARG00000061100	nars	21	protein_coding	1.4789
ENSDARG00000025581	rpl10	23	protein_coding	1.47694
ENSDARG00000077291	rps2	3	protein_coding	1.47217
ENSDARG00000035860	rps28	2	protein_coding	1.47118
ENSDARG00000006200	eif4g1a	2	protein_coding	1.46438
ENSDARG00000059725	hypk	7	protein_coding	1.4634
ENSDARG00000099104	rpl24	1	protein_coding	1.45959
ENSDARG00000019181	rpsa	6	protein_coding	1.4565
ENSDARG00000021702	pdcd4a	1	protein_coding	1.45444
ENSDARG00000061228	pfdn4	23	protein_coding	1.45263
ENSDARG00000060065	ubap2b	8	protein_coding	1.44714
ENSDARG00000017235	eif5a	24	protein_coding	1.44379
ENSDARG00000079949	supt16h	7	protein_coding	1.43725
ENSDARG00000094097	si:ch211-209a2.1	5	processed_transcript	1.43699
ENSDARG00000041811	rps25	10	protein_coding	1.43689
ENSDARG00000070959	si:ch211-288g17.3	19	protein_coding	1.43611
ENSDARG00000020197	rpl5a	2	protein_coding	1.43453
ENSDARG00000025850	rps21	23	protein_coding	1.42952
ENSDARG00000023298	rps27.1	19	protein_coding	1.42777
ENSDARG00000045399	cct5	24	protein_coding	1.42553
ENSDARG00000040440	snrpd2	18	protein_coding	1.4176
ENSDARG00000029500	rpl34	7	protein_coding	1.40888
ENSDARG00000070437	rpl22	11	protein_coding	1.4033
ENSDARG00000040439	rsl24d1	25	protein_coding	1.40314
ENSDARG00000015392	dhx15	7	protein_coding	1.39519
ENSDARG00000092731	mhc1uka	19	protein_coding	1.394
ENSDARG00000033175	snrpe	11	protein_coding	1.39371
ENSDARG00000098385	si:dkeyp-3b12.6	4	rRNA	1.39309
ENSDARG00000101430	si:dkeyp-3b12.7	4	rRNA	1.39309
ENSDARG00000018574	sf3b4	19	protein_coding	1.39184
ENSDARG00000031795	abcf1	19	protein_coding	1.39156
ENSDARG00000090462	mrpl20	22	protein_coding	1.38185
ENSDARG00000098627	gspt1l	3	protein_coding	1.38123
ENSDARG00000059654	eif3ba	3	protein_coding	1.38051
ENSDARG00000070866	tmem11	3	protein_coding	1.37856
ENSDARG00000068265	tomm5	14	protein_coding	1.37725
ENSDARG00000060695	znf346	21	protein_coding	1.37339
ENSDARG00000023028	cdv3	24	protein_coding	1.37338
ENSDARG00000052304	uqcrc1	6	protein_coding	1.36923
ENSDARG00000041306	mrps25	8	protein_coding	1.36605
ENSDARG00000011648	snrpd1	19	protein_coding	1.36242
ENSDARG00000040245	kpnb3	1	protein_coding	1.36141
ENSDARG00000041619	gnb2l1	14	protein_coding	1.36072
ENSDARG00000016889	eif3g	3	protein_coding	1.3576
ENSDARG00000007708	nsa2	21	protein_coding	1.35645
ENSDARG00000053624	csf1rb	21	protein_coding	1.35637
ENSDARG00000067975	atpif1a	19	protein_coding	1.35565
ENSDARG00000092191	si:dkey-238c7.13	18	processed_transcript	1.35324
ENSDARG00000035133	pho	5	protein_coding	1.35078
ENSDARG00000035324	hnrpl	5	protein_coding	1.34879
ENSDARG00000057299	pbdc1	10	protein_coding	1.34643
ENSDARG00000035400	btf3	5	protein_coding	1.33978
ENSDARG00000098391	psmg3	3	protein_coding	1.33178
ENSDARG00000026723	syncripl	17	protein_coding	1.33059
ENSDARG00000004757	ybx1	8	protein_coding	1.32776
ENSDARG00000053365	rpl31	9	protein_coding	1.32524
ENSDARG00000061187	cbx5	23	protein_coding	1.32169
ENSDARG00000014569	hnrnpr	19	protein_coding	1.32133
ENSDARG00000045155	phf5a	12	protein_coding	1.31365
ENSDARG00000001241	puf60b	7	protein_coding	1.31286
ENSDARG00000053058	rps11	3	protein_coding	1.31019
ENSDARG00000038635	magoh	8	protein_coding	1.31011
ENSDARG00000078113	atp5ia	21	protein_coding	1.30885
ENSDARG00000015930	rwdd1	16	protein_coding	1.29837
ENSDARG00000045132	vdac1	21	protein_coding	1.29796
ENSDARG00000104674	CABZ01075268.1	KN149830.1	protein_coding	1.29512
ENSDARG00000103919	si:ch73-1a9.3	10	protein_coding	1.29373
ENSDARG00000008292	eif2s3	24	protein_coding	1.29332
ENSDARG00000063916	mt-nd4l	MT	protein_coding	1.2922
ENSDARG00000007438	ube2ib	24	protein_coding	1.28873
ENSDARG00000031495	seta	8	protein_coding	1.2865
ENSDARG00000099667	snrpg	23	protein_coding	1.28585
ENSDARG00000017445	eif3i	19	protein_coding	1.28536
ENSDARG00000038075	cyc1	6	protein_coding	1.28383
ENSDARG00000054272	caprin1b	18	protein_coding	1.28335
ENSDARG00000041232	rps29	20	protein_coding	1.27846
ENSDARG00000014366	luc7l3	3	protein_coding	1.2748
ENSDARG00000005821	ncf2	7	protein_coding	1.26639
ENSDARG00000029150	hsp90ab1	20	protein_coding	1.26551
ENSDARG00000041530	ppih	8	protein_coding	1.265
ENSDARG00000008243	cct8	10	protein_coding	1.26488
ENSDARG00000063910	mt-atp8	MT	protein_coding	1.26445
ENSDARG00000042539	ywhaqa	20	protein_coding	1.26378
ENSDARG00000105037	snrpf	7	protein_coding	1.26182
ENSDARG00000042708	tuba8l	8	protein_coding	1.25895
ENSDARG00000008333	znfl2a	2	protein_coding	1.25809
ENSDARG00000093606	RPS11			1.25452
ENSDARG00000044562	cycsb	6	protein_coding	1.25156
ENSDARG00000011125	snrpb	6	protein_coding	1.25123
ENSDARG00000101037	asf1ba	3	protein_coding	1.24917
ENSDARG00000029100	chchd1	13	protein_coding	1.24852
ENSDARG00000092903	C18H15orf48	18	protein_coding	1.24781
ENSDARG00000023330	anp32b	1	protein_coding	1.24426
ENSDARG00000057691	srsf1a	15	protein_coding	1.24109
ENSDARG00000076283	snrpd3l	21	protein_coding	1.24065
ENSDARG00000019765	C1H7orf55	1	protein_coding	1.23947
ENSDARG00000017775	atp5g3a	9	protein_coding	1.23786
ENSDARG00000025332	rbm28	18	protein_coding	1.23362
ENSDARG00000101082	eif3s6ip	13	protein_coding	1.22843
ENSDARG00000026489	khsrp	1	protein_coding	1.22778
ENSDARG00000006691	rpl12	5	protein_coding	1.22477
ENSDARG00000013931	eif3m	18	protein_coding	1.222
ENSDARG00000069013	prdx4	5	protein_coding	1.21963
ENSDARG00000100513	rps27.2	KN150108.1	protein_coding	1.21896
ENSDARG00000053047	eif2s2	6	protein_coding	1.21427
ENSDARG00000003795	IDH2	18	protein_coding	1.21338
ENSDARG00000011510	rcc2	23	protein_coding	1.21246
ENSDARG00000009447	atp5g3b	6	protein_coding	1.20561
ENSDARG00000102695	znf1039	4	protein_coding	1.20308
ENSDARG00000058419	gcn1	8	protein_coding	1.20159
ENSDARG00000053446	sub1a	10	protein_coding	1.19725
ENSDARG00000057026	ran	14	protein_coding	1.19681
ENSDARG00000032175	puf60a	2	protein_coding	1.19537
ENSDARG00000058463	ndufab1a	1	protein_coding	1.19328
ENSDARG00000003032	eif4a1b	5	protein_coding	1.1902
ENSDARG00000045877	ube2nb	4	protein_coding	1.18244
ENSDARG00000036625	polr2f	3	protein_coding	1.175
ENSDARG00000021257	eif3d	3	protein_coding	1.1745
ENSDARG00000070867	smx5	6	protein_coding	1.17311
ENSDARG00000089663	LSM3	22	protein_coding	1.17236
ENSDARG00000017397	smarcc1a	16	protein_coding	1.16968
ENSDARG00000103433	rpl14	19	protein_coding	1.15553
ENSDARG00000029818	srsf5a	13	protein_coding	1.15107
ENSDARG00000019332	C24H11orf65	24	protein_coding	1.14489
ENSDARG00000071060	naa10	23	protein_coding	1.14319
ENSDARG00000077533	eif3f	1	protein_coding	1.14181
ENSDARG00000071670	tma7	22	protein_coding	1.14099
ENSDARG00000010149	atp5a1	21	protein_coding	1.13858
ENSDARG00000025397	srsf3a	6	protein_coding	1.1376
ENSDARG00000014591	ilf2	19	protein_coding	1.1331
ENSDARG00000012399	adssl	21	protein_coding	1.13243
ENSDARG00000038524	pik3r1	5	protein_coding	1.12923
ENSDARG00000059303	hnrnpl2	15	protein_coding	1.12711
ENSDARG00000104071	C1H11orf73	1	protein_coding	1.12477
ENSDARG00000053485	aldh6a1	17	protein_coding	1.12036
ENSDARG00000098574	srsf11	11	protein_coding	1.11374
ENSDARG00000014587	slc38a5b	8	protein_coding	1.11271
ENSDARG00000055639	ruvbl2	5	protein_coding	1.11194
ENSDARG00000104790	otud4	KN150411.1	protein_coding	1.11041
ENSDARG00000074242	serbp1a	6	protein_coding	1.10868
ENSDARG00000045913	mrps10	4	protein_coding	1.1071
ENSDARG00000035325	srsf7a	5	protein_coding	1.10254
ENSDARG00000101844	mibp2	18	protein_coding	1.09994
ENSDARG00000077361	bptf	3	protein_coding	1.09742
ENSDARG00000005926	ak2	19	protein_coding	1.09522
ENSDARG00000052856	khdrbs1a	13	protein_coding	1.09439
ENSDARG00000070607	mrpl36	19	protein_coding	1.09398
ENSDARG00000101915	pin1	1	protein_coding	1.09215
ENSDARG00000076509	polr2d	2	protein_coding	1.08621
ENSDARG00000063911	mt-atp6	MT	protein_coding	1.08118
ENSDARG00000070922	cnbpb	11	protein_coding	1.07756
ENSDARG00000020467	safb	22	protein_coding	1.07392
ENSDARG00000040334	mat2aa	10	protein_coding	1.06692
ENSDARG00000011921	txnl1	21	protein_coding	1.06606
ENSDARG00000045514	atp5c1	4	protein_coding	1.06564
ENSDARG00000040121	psma2	16	protein_coding	1.06325
ENSDARG00000037675	npm1b	14	protein_coding	1.06197
ENSDARG00000052641	kpna3	1	protein_coding	1.05976
ENSDARG00000077372	tfr1b	24	protein_coding	1.05961
ENSDARG00000018049	sf3b2	7	protein_coding	1.05586
ENSDARG00000043371	mdh2	10	protein_coding	1.05569
ENSDARG00000020482	nono	5	protein_coding	1.05555
ENSDARG00000012603	eif3ja	25	protein_coding	1.05397
ENSDARG00000094975	si:ch211-214p16.2	17	processed_transcript	1.05384
ENSDARG00000036161	hnrnpa0l	14	protein_coding	1.04535
ENSDARG00000030583	foxk2	12	protein_coding	1.04418
ENSDARG00000063924	mt-cyb	MT	protein_coding	1.03762
ENSDARG00000014915	ndufab1b	3	protein_coding	1.03724
ENSDARG00000103672	cirbpa	2	protein_coding	1.03432
ENSDARG00000058467	prpf40a	9	protein_coding	1.03335
ENSDARG00000025350	prdx2	1	protein_coding	1.03026
ENSDARG00000017772	mdh1aa	1	protein_coding	1.02647
ENSDARG00000058454	dynll1	8	protein_coding	1.02612
ENSDARG00000025789	chd4b	16	protein_coding	1.0212
ENSDARG00000100371	eef2b	2	protein_coding	1.01967
ENSDARG00000063921	mt-nd5	MT	protein_coding	1.01597
ENSDARG00000099663	cox5ab	18	protein_coding	1.01532
ENSDARG00000037261	mtap	1	protein_coding	1.01496
ENSDARG00000037559	uba1	23	protein_coding	1.01239
ENSDARG00000079095	rin1a	21	protein_coding	1.00868
ENSDARG00000020278	si:dkeyp-120h9.1	19	protein_coding	1.00757
ENSDARG00000037009	banf1	21	protein_coding	1.00622
ENSDARG00000020850	eef1a1l1	19	protein_coding	1.0051
ENSDARG00000097102	si:ch73-281n10.2	15	protein_coding	1.00351
ENSDARG00000051800	fnbp4	25	protein_coding	1.00102
ENSDARG00000015315	psmc5	12	protein_coding	1.00086
ENSDARG00000015851	pnn	17	protein_coding	0.998682
ENSDARG00000001303	psmb8a	19	protein_coding	0.997443
ENSDARG00000059128	uqcrh	6	protein_coding	0.992894
ENSDARG00000015385	ndufs3	7	protein_coding	0.991739
ENSDARG00000059360	srsf3b	22	protein_coding	0.988246
ENSDARG00000103635	si:dkeyp-3b12.10	4	rRNA	0.984294
ENSDARG00000014244	rbmx	14	protein_coding	0.980278
ENSDARG00000102608	zgc:109986	17	protein_coding	0.980203
ENSDARG00000001788	atp5o	9	protein_coding	0.979398
ENSDARG00000044565	ola1	6	protein_coding	0.978378
ENSDARG00000020465	ewsr1b	5	protein_coding	0.972108
ENSDARG00000063895	mt-nd1	MT	protein_coding	0.971169
ENSDARG00000043608	eif4ebp1	21	protein_coding	0.970168
ENSDARG00000063899	mt-nd2	MT	protein_coding	0.969251
ENSDARG00000006290	ndufs5	19	protein_coding	0.967705
ENSDARG00000007745	uqcrfs1	7	protein_coding	0.965157
ENSDARG00000098241	FANCA	KN150550.1	protein_coding	0.960069
ENSDARG00000044669	hp1bp3	11	protein_coding	0.957089
ENSDARG00000058349	polr2l	7	protein_coding	0.953114
ENSDARG00000089838	si:dkey-262k9.4	15	protein_coding	0.948514
ENSDARG00000070824	ndufb5	6	protein_coding	0.947838
ENSDARG00000031885	psmb12	19	protein_coding	0.947349
ENSDARG00000006019	tktb	23	protein_coding	0.946647
ENSDARG00000016548	eif5b	1	protein_coding	0.94545
ENSDARG00000006225	ddx39aa	1	protein_coding	0.93677
ENSDARG00000071336	mif	14	protein_coding	0.936715
ENSDARG00000026072	pdcd5	18	protein_coding	0.934511
ENSDARG00000040184	syncrip	20	protein_coding	0.934071
ENSDARG00000101900	xrn2	20	protein_coding	0.933869
ENSDARG00000023852	lsm4	11	protein_coding	0.930103
ENSDARG00000092553	slc25a5	14	protein_coding	0.924353
ENSDARG00000092124	cox14	22	protein_coding	0.917802
ENSDARG00000062326	zgc:158409	5	protein_coding	0.912144
ENSDARG00000076836	gpx4b	2	protein_coding	0.911692
ENSDARG00000009640	psmb1	13	protein_coding	0.910944
ENSDARG00000043899	psma6l	15	protein_coding	0.906235
ENSDARG00000015990	hcfc1a	11	protein_coding	0.90598
ENSDARG00000073710	usp7	3	protein_coding	0.90596
ENSDARG00000041875	ube2v1	11	protein_coding	0.905734
ENSDARG00000088383	cox5aa	25	protein_coding	0.905503
ENSDARG00000061490	u2surp	2	protein_coding	0.901988
ENSDARG00000045373	pabpn1	24	protein_coding	0.899093
ENSDARG00000057854	sap18	9	protein_coding	0.897358
ENSDARG00000101935	si:ch211-195b11.4	14	antisense	0.897059
ENSDARG00000086618	psma3	17	protein_coding	0.891214
ENSDARG00000018903	aimp2	3	protein_coding	0.887364
ENSDARG00000063219	ubap2l	19	protein_coding	0.884412
ENSDARG00000060016	nsd1a	14	protein_coding	0.881045
ENSDARG00000032802	ktn1	17	protein_coding	0.880559
ENSDARG00000013938	psmb3	6	protein_coding	0.876566
ENSDARG00000033364	zgc:158387	13	protein_coding	0.87499
ENSDARG00000003974	spoplb	11	protein_coding	0.870976
ENSDARG00000028889	ndufb10	3	protein_coding	0.870762
ENSDARG00000010113	ndufb8	12	protein_coding	0.87062
ENSDARG00000013623	vdac2	13	protein_coding	0.870594
ENSDARG00000077405		23	protein_coding	0.870567
ENSDARG00000037488	canx	14	protein_coding	0.869554
ENSDARG00000098584	ndufa13	KN149883.1	protein_coding	0.868559
ENSDARG00000052190	fdx1l	6	protein_coding	0.867487
ENSDARG00000070083	atp5b	11	protein_coding	0.865073
ENSDARG00000043680	ylpm1	20	protein_coding	0.862298
ENSDARG00000058203	smc1al	23	protein_coding	0.862272
ENSDARG00000092693	tpt1	1	protein_coding	0.859562
ENSDARG00000014230	dlst	17	protein_coding	0.859489
ENSDARG00000104517	UQCR10	21	protein_coding	0.855786
ENSDARG00000041340	mrpl51	16	protein_coding	0.852743
ENSDARG00000023323	ywhaqb	17	protein_coding	0.852362
ENSDARG00000024844	max	20	protein_coding	0.841839
ENSDARG00000045914	si:ch211-51e12.7	4	protein_coding	0.839784
ENSDARG00000027099	psmc4	16	protein_coding	0.83778
ENSDARG00000016516	rbm8a	16	protein_coding	0.835513
ENSDARG00000070475	khdrbs1b	19	protein_coding	0.835114
ENSDARG00000104276	EIF2AK4	KN150326.1	protein_coding	0.834729
ENSDARG00000099745	baz1a	17	protein_coding	0.834631
ENSDARG00000058041	ndufa8	10	protein_coding	0.826631
ENSDARG00000028119	sumo3a	6	protein_coding	0.826627
ENSDARG00000041314	ndufb9	16	protein_coding	0.826552
ENSDARG00000011553	atp5f1	8	protein_coding	0.825864
ENSDARG00000057912	eif1axb	24	protein_coding	0.824262
ENSDARG00000056008	atp5g1	3	protein_coding	0.823567
ENSDARG00000043848	sod1	10	protein_coding	0.818554
ENSDARG00000055475	rps27.2	16	protein_coding	0.814416
ENSDARG00000002791	atp1a1a.1	1	protein_coding	0.81289
ENSDARG00000075768	sdhb	22	protein_coding	0.809113
ENSDARG00000071573	lsm5	12	protein_coding	0.808704
ENSDARG00000003526	psma5	11	protein_coding	0.805361
ENSDARG00000078473	nucks1a	11	protein_coding	0.803826
ENSDARG00000012519	hcfc1b	8	protein_coding	0.801593
ENSDARG00000076815	eif3s10	13	protein_coding	0.800525
ENSDARG00000092873	zgc:193541	20	protein_coding	0.798755
ENSDARG00000099241	ppp2cb	10	protein_coding	0.797719
ENSDARG00000016754	tbca	21	protein_coding	0.795344
ENSDARG00000063917	mt-nd4	MT	protein_coding	0.794604
ENSDARG00000001244	srrm1	17	protein_coding	0.794579
ENSDARG00000052842	ppifb	12	protein_coding	0.79216
ENSDARG00000103566	tomm20	11	protein_coding	0.791856
ENSDARG00000036995	lsm6	1	protein_coding	0.791487
ENSDARG00000008785	dldh	25	protein_coding	0.790774
ENSDARG00000030213	sap30l	21	protein_coding	0.789888
ENSDARG00000025566	slc25a3b	25	protein_coding	0.784447
ENSDARG00000041155	morf4l1	18	protein_coding	0.782771
ENSDARG00000036628	cd74b	21	protein_coding	0.782707
ENSDARG00000104583	CABZ01111915.1	KN149798.1	protein_coding	0.780824
ENSDARG00000013016	pole4	11	protein_coding	0.778391
ENSDARG00000014794	uqcrc2a	3	protein_coding	0.77519
ENSDARG00000036162	hnrnpa0b	14	protein_coding	0.774648
ENSDARG00000074057	calm3b	21	protein_coding	0.765239
ENSDARG00000010965	psma8	20	protein_coding	0.763325
ENSDARG00000056307	znf706	19	protein_coding	0.76164
ENSDARG00000054907	cox7a3	12	protein_coding	0.754632
ENSDARG00000102832	baz1b	18	protein_coding	0.754192
ENSDARG00000015427	hdac1	19	protein_coding	0.752659
ENSDARG00000099972	nup153	19	protein_coding	0.746667
ENSDARG00000076667	ccng1	14	protein_coding	0.746066
ENSDARG00000102571	metap2b	25	protein_coding	0.739034
ENSDARG00000068992	hspa8	10	protein_coding	0.739016
ENSDARG00000105293	srsf4	19	protein_coding	0.737635
ENSDARG00000044092	atpif1b	17	protein_coding	0.731546
ENSDARG00000077934	tegt	11	protein_coding	0.723665
ENSDARG00000012505	u2af2a	16	protein_coding	0.72221
ENSDARG00000037503	thoc2	14	protein_coding	0.721256
ENSDARG00000057484	srsf2a	12	protein_coding	0.720737
ENSDARG00000104889	kpnb1	19	protein_coding	0.719311
ENSDARG00000045230	cox6b1	24	protein_coding	0.719279
ENSDARG00000037919	rbbp6	3	protein_coding	0.718091
ENSDARG00000104232	si:dkey-165b20.1	4	protein_coding	0.716707
ENSDARG00000038028	ndufa6	3	protein_coding	0.715117
ENSDARG00000019644	ldhba	4	protein_coding	0.709692
ENSDARG00000033789	ndufb7	1	protein_coding	0.70967
ENSDARG00000069920	cox17	9	protein_coding	0.707401
ENSDARG00000070674	psmd6	11	protein_coding	0.70527
ENSDARG00000030949	srprb	15	protein_coding	0.703654
ENSDARG00000041400	ndufa3	16	protein_coding	0.698288
ENSDARG00000039346	ndufa5	4	protein_coding	0.698107
ENSDARG00000063922	mt-nd6	MT	protein_coding	0.697164
ENSDARG00000030053	eef1db	20	protein_coding	0.696528
ENSDARG00000058328	lsm7	22	protein_coding	0.696217
ENSDARG00000022438	cox6a1	8	protein_coding	0.695641
ENSDARG00000010873	DDX17	6	protein_coding	0.694684
ENSDARG00000019404	atp5d	22	protein_coding	0.694187
ENSDARG00000021107	sf3a2	2	protein_coding	0.691702
ENSDARG00000100266	si:dkey-77p23.6	4	rRNA	0.689597
ENSDARG00000100881	si:dkeyp-3b12.5	4	rRNA	0.689597
ENSDARG00000012244	ube2e3	9	protein_coding	0.689584
ENSDARG00000098591	tubb2b	8	protein_coding	0.688513
ENSDARG00000102115	ndufc2	15	protein_coding	0.68633
ENSDARG00000044601	rtn4a	6	protein_coding	0.685512
ENSDARG00000042777	ndufa11	11	protein_coding	0.684678
ENSDARG00000007863	tra2a	19	protein_coding	0.682608
ENSDARG00000053136	b2m	4	protein_coding	0.674535
ENSDARG00000057940	dido1	11	protein_coding	0.671022
ENSDARG00000045490	ndufb2	4	protein_coding	0.668677
ENSDARG00000009212	ppiaa	8	protein_coding	0.667733
ENSDARG00000059373	dnajc8	19	protein_coding	0.665174
ENSDARG00000063912	mt-co3	MT	protein_coding	0.66447
ENSDARG00000020693	sesn1	20	protein_coding	0.657774
ENSDARG00000017084	bud31	3	protein_coding	0.657034
ENSDARG00000003151	skp1	21	protein_coding	0.647934
ENSDARG00000038577	cox6c	6	protein_coding	0.646613
ENSDARG00000105231	setd8a	10	protein_coding	0.643823
ENSDARG00000103740	fundc2	21	protein_coding	0.643132
ENSDARG00000005586	zbtb20	5	protein_coding	0.640893
ENSDARG00000089372	clk4a	14	protein_coding	0.640741
ENSDARG00000010481	bzw1a	22	protein_coding	0.638962
ENSDARG00000042469	ndufa12	4	protein_coding	0.638845
ENSDARG00000040917	cbfb	18	protein_coding	0.638779
ENSDARG00000101560	psma1	25	protein_coding	0.637406
ENSDARG00000101406	rplp2	6	protein_coding	0.636567
ENSDARG00000014313	atp5j	1	protein_coding	0.634613
ENSDARG00000102741	sumo2b	3	protein_coding	0.628391
ENSDARG00000035678	zgc:91910	19	protein_coding	0.622233
ENSDARG00000031317	ppdpfb	23	protein_coding	0.622037
ENSDARG00000104066	dnaja2	7	protein_coding	0.621202
ENSDARG00000068820	h2afva	5	protein_coding	0.616135
ENSDARG00000102924	zgc:112334	KN149842.1	protein_coding	0.61318
ENSDARG00000043249	irf1b	21	protein_coding	0.61139
ENSDARG00000093646	si:ch211-270n8.3	13	processed_transcript	0.610996
ENSDARG00000103791	nme2b.1	19	protein_coding	0.610628
ENSDARG00000007960	hnrnpaba	14	protein_coding	0.609404
ENSDARG00000090444	ponzr1	7	protein_coding	0.608057
ENSDARG00000079808	si:ch73-208g10.1	3	protein_coding	0.60561
ENSDARG00000098250	cox7b	21	protein_coding	0.597891
ENSDARG00000097160	si:ch211-121j5.4	9	protein_coding	0.593591
ENSDARG00000099039	pcbp2	9	protein_coding	0.59229
ENSDARG00000018241	mfap1	7	protein_coding	0.591194
ENSDARG00000040157	glt8d1	11	protein_coding	0.588496
ENSDARG00000019752	rom1a	5	protein_coding	0.587474
ENSDARG00000016443	eif3c	12	protein_coding	0.584625
ENSDARG00000089382	zgc:158463	5	protein_coding	0.582362
ENSDARG00000029248	fubp1	2	protein_coding	0.582283
ENSDARG00000089296		4	protein_coding	0.576789
ENSDARG00000042236	atrx	14	protein_coding	0.575551
ENSDARG00000063344	fam162a	24	protein_coding	0.573873
ENSDARG00000033144	psme2	12	protein_coding	0.573474
ENSDARG00000104407	BX649453.3	4	protein_coding	0.571226
ENSDARG00000022684	fkbp1aa	8	protein_coding	0.568689
ENSDARG00000018425	si:ch211-175g6.7	16	protein_coding	0.566633
ENSDARG00000011146	uqcrb	19	protein_coding	0.560247
ENSDARG00000009346	caprin1a	7	protein_coding	0.558767
ENSDARG00000067717	tomm7	19	protein_coding	0.555909
ENSDARG00000014536	pfdn1	21	protein_coding	0.555623
ENSDARG00000063908	mt-co2	MT	protein_coding	0.555395
ENSDARG00000045928	psma4	25	protein_coding	0.554073
ENSDARG00000007034	hnrpkl	5	protein_coding	0.55347
ENSDARG00000046143	prkab1b	8	protein_coding	0.552142
ENSDARG00000074758	csde1	8	protein_coding	0.550774
ENSDARG00000079848	gmps	18	protein_coding	0.546476
ENSDARG00000103145	cdk2ap2	1	protein_coding	0.539948
ENSDARG00000093406	C19H6orf62	19	protein_coding	0.538277
ENSDARG00000000690	sypl2b	8	protein_coding	0.534858
ENSDARG00000039117	tefa	12	protein_coding	0.534076
ENSDARG00000009950	edf1	5	protein_coding	0.533241
ENSDARG00000076532	si:ch211-222l21.1	11	protein_coding	0.531619
ENSDARG00000003429	hnrpdl	10	protein_coding	0.530305
ENSDARG00000015978	COX5B			0.530093
ENSDARG00000011740	u2af2b	19	protein_coding	0.524984
ENSDARG00000042642	wtap	20	protein_coding	0.523867
ENSDARG00000027899	shfm1	19	protein_coding	0.518594
ENSDARG00000031745	zgc:103599	8	protein_coding	0.51719
ENSDARG00000056475	C2H6orf52	2	protein_coding	0.516967
ENSDARG00000104537	cox7c	5	protein_coding	0.511869
ENSDARG00000032970	cox4i1	18	protein_coding	0.511435
ENSDARG00000099453	elof1	3	protein_coding	0.510047
ENSDARG00000043467	ndufb11	8	protein_coding	0.508258
ENSDARG00000075445	psmb5	2	protein_coding	0.500317
ENSDARG00000075758	ywhabb	8	protein_coding	0.499956
ENSDARG00000017844	copz1	23	protein_coding	0.499024
ENSDARG00000099214	h2afvb	10	protein_coding	0.495273
ENSDARG00000096003	USMG5	1	protein_coding	0.492423
ENSDARG00000068940	atp5ib	5	protein_coding	0.492013
ENSDARG00000074552	ndufs7	11	protein_coding	0.489501
ENSDARG00000053656	lypla2	19	protein_coding	0.489306
ENSDARG00000016871	smarce1	3	protein_coding	0.489073
ENSDARG00000059323	rpn1	11	protein_coding	0.486547
ENSDARG00000103979	calr3a	22	protein_coding	0.484697
ENSDARG00000095019	lmo2	18	protein_coding	0.481919
ENSDARG00000093125	RANBP2			0.481319
ENSDARG00000075709	ndufb3	9	protein_coding	0.479481
ENSDARG00000070623	med10	19	protein_coding	0.479081
ENSDARG00000095897	atp5e	6	protein_coding	0.477434
ENSDARG00000017219	pabpc1a	16	protein_coding	0.477125
ENSDARG00000027734	srsf5b	20	protein_coding	0.473796
ENSDARG00000002082	csnk2a1	16	protein_coding	0.473203
ENSDARG00000011841	atp5l	5	protein_coding	0.469726
ENSDARG00000063914	mt-nd3	MT	protein_coding	0.469045
ENSDARG00000089787	crebzf	10	protein_coding	0.468022
ENSDARG00000098059	fkbp3	20	protein_coding	0.46686
ENSDARG00000102640	pdia3	25	protein_coding	0.464225
ENSDARG00000101744	hug	11	protein_coding	0.46337
ENSDARG00000006399	ywhae1	15	protein_coding	0.461126
ENSDARG00000042880	si:ch211-222f23.6	9	protein_coding	0.454225
ENSDARG00000074979	larp4ab	6	protein_coding	0.452981
ENSDARG00000029722	hmgb2a	1	protein_coding	0.44711
ENSDARG00000087636	si:dkeyp-86f7.3	14	protein_coding	0.447096
ENSDARG00000011613	rbm39a	11	protein_coding	0.445309
ENSDARG00000015050	calm2b	12	protein_coding	0.442805
ENSDARG00000054290	acin1a	2	protein_coding	0.442752
ENSDARG00000031511	psmb2	19	protein_coding	0.440495
ENSDARG00000037556	st3gal5	14	protein_coding	0.437894
ENSDARG00000037860	cox6b2	16	protein_coding	0.437487
ENSDARG00000014239	esyt1b	6	protein_coding	0.434163
ENSDARG00000040314	psph	15	protein_coding	0.429726
ENSDARG00000008188	sf1	7	protein_coding	0.423593
ENSDARG00000070985	mrps21	19	protein_coding	0.422084
ENSDARG00000019205	fam120c	23	protein_coding	0.421128
ENSDARG00000038030	rbx1	3	protein_coding	0.419499
ENSDARG00000036675	hnrnpa1b	23	protein_coding	0.419053
ENSDARG00000005774	ddx3b	6	protein_coding	0.414792
ENSDARG00000046106	rab10	20	protein_coding	0.414777
ENSDARG00000011564	sfpq	19	protein_coding	0.411491
ENSDARG00000061052	nipblb	10	protein_coding	0.409894
ENSDARG00000034270	ogdha	8	protein_coding	0.4085
ENSDARG00000045248	h3f3b.1	24	protein_coding	0.398249
ENSDARG00000002165	psme1	24	protein_coding	0.398041
ENSDARG00000037318	ddost	23	protein_coding	0.394442
ENSDARG00000018914	hnrnpk	8	protein_coding	0.391822
ENSDARG00000006092	rad21a	16	protein_coding	0.384058
ENSDARG00000052673	sept7b	16	protein_coding	0.381904
ENSDARG00000076486	acp1	23	protein_coding	0.378338
ENSDARG00000013351	cirbpb	22	protein_coding	0.378114
ENSDARG00000002659	mapre1b	23	protein_coding	0.376428
ENSDARG00000015887	b2ml	8	protein_coding	0.374269
ENSDARG00000099465	rnf213a	3	protein_coding	0.372916
ENSDARG00000029064	uqcrq	14	protein_coding	0.370241
ENSDARG00000035751	ipo7	7	protein_coding	0.369772
ENSDARG00000043484	ube2d2	14	protein_coding	0.369744
ENSDARG00000053217	cox7a2a	17	protein_coding	0.36574
ENSDARG00000037867	si:ch211-194i10.5	3	protein_coding	0.363032
ENSDARG00000093313	ubb	5	protein_coding	0.362573
ENSDARG00000005576	mphosph8	9	protein_coding	0.361115
ENSDARG00000027141	ube2l3b	5	protein_coding	0.361088
ENSDARG00000093760	si:ch211-197h24.9	16	protein_coding	0.355443
ENSDARG00000059298	spcs1	11	protein_coding	0.348179
ENSDARG00000063905	mt-co1	MT	protein_coding	0.347431
ENSDARG00000095921	si:ch1073-325m22.2	2	processed_transcript	0.345631
ENSDARG00000020504	h3f3a	3	protein_coding	0.341747
ENSDARG00000038068	ddx5	3	protein_coding	0.341388
ENSDARG00000083312	AC024175.21	MT	Mt_tRNA	0.335042
ENSDARG00000020008	vcp	5	protein_coding	0.333758
ENSDARG00000013144	atp1b1a	6	protein_coding	0.319856
ENSDARG00000003952	pfn2	22	protein_coding	0.319736
ENSDARG00000056138	sf3b1	9	protein_coding	0.31388
ENSDARG00000063535	chd4a	19	protein_coding	0.306287
ENSDARG00000101766	ptmab	KN150442.1	protein_coding	0.303236
ENSDARG00000009585	papola	20	protein_coding	0.298063
ENSDARG00000026842	acin1b	7	protein_coding	0.290514
ENSDARG00000103846	hspa5	5	protein_coding	0.287716
ENSDARG00000087456	NDUFB1	20	protein_coding	0.286306
ENSDARG00000081938	AC024175.13	MT	Mt_tRNA	0.283487
ENSDARG00000021984	ndufa2	21	protein_coding	0.283137
ENSDARG00000024295	slc11a2	11	protein_coding	0.282942
ENSDARG00000069846	zgc:162944	9	protein_coding	0.278554
ENSDARG00000082789	AC024175.18	MT	Mt_tRNA	0.273842
ENSDARG00000032296	pomp	21	protein_coding	0.273313
ENSDARG00000006487	anp32a	7	protein_coding	0.268014
ENSDARG00000008966	tbl1xr1b	2	protein_coding	0.266971
ENSDARG00000007791	ppp2r1a	5	protein_coding	0.260607
ENSDARG00000058968	haus1	21	protein_coding	0.260467
ENSDARG00000098355	atp5h	3	protein_coding	0.252825
ENSDARG00000022280	brd2a	19	protein_coding	0.252486
ENSDARG00000008947	rtf1	13	protein_coding	0.250532
ENSDARG00000005230	ssr2	19	protein_coding	0.250276
ENSDARG00000031435	zgc:56493	1	protein_coding	0.245637
ENSDARG00000039515	atf4a	6	protein_coding	0.241273
ENSDARG00000008748	ube2na	18	protein_coding	0.24088
ENSDARG00000042823	spcs2	15	protein_coding	0.236251
ENSDARG00000080337	AC024175.4	MT	Mt_rRNA	0.233504
ENSDARG00000003681	eif5	20	protein_coding	0.221176
ENSDARG00000009830	hdlbpa	6	protein_coding	0.214557
ENSDARG00000060457	pmp22b	12	protein_coding	0.210228
ENSDARG00000098177	si:dkey-28i19.3	4	protein_coding	0.208483
ENSDARG00000103364	cs	23	protein_coding	0.208408
ENSDARG00000011934	gyg1a	2	protein_coding	0.207746
ENSDARG00000077732	alyref	3	protein_coding	0.192649
ENSDARG00000104672	CABZ01074397.1	KN149880.1	protein_coding	0.19184
ENSDARG00000030161	ppp1r14bb	7	protein_coding	0.188981
ENSDARG00000022129	rbm4.3	7	protein_coding	0.186056
ENSDARG00000058504	ap1s2	11	protein_coding	0.183722
ENSDARG00000040988	tpi1b	16	protein_coding	0.183713
ENSDARG00000009753	sf3b6	20	protein_coding	0.16578
ENSDARG00000026180	prpf8	15	protein_coding	0.165416
ENSDARG00000052150	pbx4	3	protein_coding	0.152347
ENSDARG00000070545	top1l	11	protein_coding	0.150626
ENSDARG00000011665	aldoaa	3	protein_coding	0.141313
ENSDARG00000076439	ppp4cb	12	protein_coding	0.132835
ENSDARG00000045305	pde7a	24	protein_coding	0.132427
ENSDARG00000055713	fmnl1a	3	protein_coding	0.128305
ENSDARG00000033009	h3f3b.1	5	protein_coding	0.125136
ENSDARG00000041391	tmed10	20	protein_coding	0.122186
ENSDARG00000054696	psmb4	19	protein_coding	0.120738
ENSDARG00000071403	oaz1a	22	protein_coding	0.114053
ENSDARG00000069853	txndc9	9	protein_coding	0.112907
ENSDARG00000006260	tuba8l4	6	protein_coding	0.102387
ENSDARG00000055076	nxf1	21	protein_coding	0.10238
ENSDARG00000021346	pdhb	22	protein_coding	0.10203
ENSDARG00000099499	ndufa4l	3	protein_coding	0.100858
ENSDARG00000053876	klhl26	11	protein_coding	0.100675
ENSDARG00000098228	thrap3b	19	protein_coding	0.0955626
ENSDARG00000102439	znf1149	4	protein_coding	0.0927094
ENSDARG00000067656	kcmf1	5	protein_coding	0.0836829
ENSDARG00000020261	rab2a	2	protein_coding	0.0832552
ENSDARG00000009087	cd74a	14	protein_coding	0.0772793
ENSDARG00000059768	gpatch8	3	protein_coding	0.0751176
ENSDARG00000105243	ogt.1	14	protein_coding	0.0736774
ENSDARG00000099160	si:dkey-10g2.5	5	processed_transcript	0.0729017
ENSDARG00000054632	fli1a	18	protein_coding	0.0659158
ENSDARG00000078233	ctnnd1	1	protein_coding	0.065875
ENSDARG00000043511	prdx6	20	protein_coding	0.0650809
ENSDARG00000038666	igfbp1b	2	protein_coding	0.0614021
ENSDARG00000103464	pggt1b	8	protein_coding	0.0602283
ENSDARG00000015722	kctd5a	3	protein_coding	0.0597391
ENSDARG00000080128	AC024175.1	MT	Mt_tRNA	0.0544224
ENSDARG00000096403	si:dkey-153m14.1	20	lincRNA	0.0515259
ENSDARG00000098280	rbm5	6	protein_coding	0.045429
ENSDARG00000005451	gdi2	4	protein_coding	0.0405003
ENSDARG00000026369	dbi	9	protein_coding	0.0352977
ENSDARG00000002240	psmb6	23	protein_coding	0.0108376

## Sheet: DE_State4_Erythrocytes
Ensembl Gene ID	Ensembl Gene Symbol	Chromosome Location	Type	logFC
ENSDARG00000097238	ba1l	3	protein_coding	7.63044
ENSDARG00000079078	si:xx-by187g17.1	3	protein_coding	7.53749
ENSDARG00000097011	hbaa1	3	protein_coding	7.48008
ENSDARG00000069734	zgc:92880	3	protein_coding	7.45586
ENSDARG00000089087	ba1	3	protein_coding	7.44756
ENSDARG00000069735	si:ch211-5k11.6	3	protein_coding	7.06111
ENSDARG00000095304	si:ch211-207c6.2	5	protein_coding	6.87417
ENSDARG00000096849	si:dkey-16p21.8	3	protein_coding	6.84451
ENSDARG00000077504	si:ch211-103n10.5	8	protein_coding	6.83265
ENSDARG00000011166	cahz	2	protein_coding	6.37412
ENSDARG00000020890	tmod4	16	protein_coding	6.20344
ENSDARG00000023713	aqp1a.1	2	protein_coding	6.14899
ENSDARG00000044212	CR735126.1	19	protein_coding	6.01157
ENSDARG00000012881	slc4a1a	3	protein_coding	5.83952
ENSDARG00000038643	alas2	8	protein_coding	5.63447
ENSDARG00000029019	epb41b	16	protein_coding	5.5758
ENSDARG00000096667	si:dkey-25o16.2	1	protein_coding	5.30235
ENSDARG00000092945	si:ch211-250g4.3	19	protein_coding	5.24524
ENSDARG00000057206	nmt1b	12	protein_coding	4.82818
ENSDARG00000013110	dmtn	10	protein_coding	4.59441
ENSDARG00000074581	add2	5	protein_coding	4.58771
ENSDARG00000034852	nt5c2l1	10	protein_coding	4.46489
ENSDARG00000030490	sptb	17	protein_coding	4.36489
ENSDARG00000017400	klf1	6	protein_coding	4.29476
ENSDARG00000099351	igfbp1a	20	protein_coding	3.87427
ENSDARG00000099600	si:dkey-93h22.7	11	protein_coding	3.69921
ENSDARG00000068082	wbp4	6	protein_coding	3.694
ENSDARG00000026655	tspo	6	protein_coding	3.26586
ENSDARG00000101362	mibp	22	protein_coding	2.93072
ENSDARG00000090834	epor	3	protein_coding	2.86613
ENSDARG00000062025	cpox	8	protein_coding	2.74911
ENSDARG00000096829	blvrb	18	protein_coding	2.74719
ENSDARG00000015551	fth1a	7	protein_coding	2.62249
ENSDARG00000105154	creg1	KN150699.1	protein_coding	2.57135
ENSDARG00000075180	tmem14ca	24	protein_coding	2.53178
ENSDARG00000096917	si:ch211-227m13.1	22	protein_coding	2.41167
ENSDARG00000025350	prdx2	1	protein_coding	2.16123
ENSDARG00000018146	gpx1a	11	protein_coding	2.05926
ENSDARG00000008333	znfl2a	2	protein_coding	2.05498
ENSDARG00000104950	si:ch211-198c1.4	24	protein_coding	1.77541
ENSDARG00000019253	rhag	20	protein_coding	1.67899
ENSDARG00000042533	gstm.1	8	protein_coding	1.6576
ENSDARG00000103427	CABZ01076597.1	24	miRNA	1.61536
ENSDARG00000102571	metap2b	25	protein_coding	1.45706
ENSDARG00000018461	FTL			1.31332
ENSDARG00000092057	si:dkey-90l23.1	9	protein_coding	1.27701
ENSDARG00000013655	tpd52l2b	23	protein_coding	1.25094
ENSDARG00000103423	si:ch211-261i17.1	7	protein_coding	1.23052
ENSDARG00000076858	C10H8orf4			1.20286
ENSDARG00000021439	ncoa4	13	protein_coding	1.1797
ENSDARG00000011312	stk3	19	protein_coding	1.14845
ENSDARG00000004988	ppp3ca	21	protein_coding	1.14385
ENSDARG00000003681	eif5	20	protein_coding	1.05704
ENSDARG00000097301	si:ch211-138m24.1	17	lincRNA	1.03822
ENSDARG00000013477	gata1a	11	protein_coding	1.02976
ENSDARG00000102750	cdh1	7	protein_coding	1.00538
ENSDARG00000023330	anp32b	1	protein_coding	0.894103
ENSDARG00000043665	glrx5	20	protein_coding	0.893808
ENSDARG00000035957	gmnn	19	protein_coding	0.839182
ENSDARG00000074084	strip1	22	protein_coding	0.803923
ENSDARG00000075211	chd7	2	protein_coding	0.79106
ENSDARG00000103037	CR848788.1	16	protein_coding	0.735574
ENSDARG00000019231	spna2	21	protein_coding	0.718704
ENSDARG00000014498	ythdf2	17	protein_coding	0.683157
ENSDARG00000079128	becn1	12	protein_coding	0.496302
ENSDARG00000076439	ppp4cb	12	protein_coding	0.435759
ENSDARG00000089651	CR936465.1	9	protein_coding	0.359911
ENSDARG00000017219	pabpc1a	16	protein_coding	0.287198
ENSDARG00000006260	tuba8l4	6	protein_coding	0.204477
ENSDARG00000015201	pcmt	20	protein_coding	0.180935
ENSDARG00000020278	si:dkeyp-120h9.1	19	protein_coding	0.163205
ENSDARG00000103403	sar1b	21	protein_coding	0.118173
ENSDARG00000033566	cyp17a1	13	protein_coding	0.111507
ENSDARG00000035860	rps28	2	protein_coding	0.0855223
ENSDARG00000096792	si:dkey-66i24.10	3	antisense	0.0800382
ENSDARG00000020811	efemp2b	21	protein_coding	0.072513
ENSDARG00000031496	ap1ar	14	protein_coding	0.0275874

## Sheet: DE_State5_Thrombocytes
Ensembl Gene ID	Ensembl Gene Symbol	Chromosome Location	Type	logFC
ENSDARG00000070155	tuba8l3	9	protein_coding	11.9871
ENSDARG00000042934	ctgfa	20	protein_coding	10.2493
ENSDARG00000069640	vegfc	1	protein_coding	10.1279
ENSDARG00000031246	hbegfb	21	protein_coding	9.88148
ENSDARG00000015759	tspan7	14	protein_coding	9.54879
ENSDARG00000018687	itga2b	3	protein_coding	9.21173
ENSDARG00000006526	fn1b	1	protein_coding	9.15918
ENSDARG00000103679	bmp16	18	protein_coding	9.07778
ENSDARG00000069027	ADM			9.07022
ENSDARG00000053279	apln	14	protein_coding	8.96754
ENSDARG00000040009	palld	20	protein_coding	8.32096
ENSDARG00000100217	GP5	22	protein_coding	8.29914
ENSDARG00000090062	rac3a	3	protein_coding	8.05162
ENSDARG00000045070	itgb3b	12	protein_coding	8.00951
ENSDARG00000010785	thbs1b	20	protein_coding	7.73047
ENSDARG00000092035	si:ch211-156j16.1	8	protein_coding	7.65352
ENSDARG00000100582	si:ch211-195b11.3	14	protein_coding	7.41079
ENSDARG00000091411	si:ch211-214p13.9	9	protein_coding	7.3945
ENSDARG00000093708	arhgap20b	5	protein_coding	7.18286
ENSDARG00000070314	cald1l2	4	processed_transcript	6.90529
ENSDARG00000071196	sdprb	6	protein_coding	6.70832
ENSDARG00000070604	zgc:162509	16	protein_coding	6.65302
ENSDARG00000077677	PDGFD	15	protein_coding	6.54059
ENSDARG00000069537	si:dkey-238c7.16	18	protein_coding	6.30059
ENSDARG00000009123	sele	20	protein_coding	6.21609
ENSDARG00000008030	myl9b	6	protein_coding	6.11442
ENSDARG00000060012	f2r	5	protein_coding	5.78779
ENSDARG00000023963	tpm4a	22	protein_coding	5.66764
ENSDARG00000076768	REPS2	23	protein_coding	5.66455
ENSDARG00000076371	SHROOM2			5.66293
ENSDARG00000038446	nrp2b	9	protein_coding	5.63073
ENSDARG00000034718	tfpia	9	protein_coding	5.62314
ENSDARG00000036147	ano5b	7	protein_coding	5.58354
ENSDARG00000103028	CABZ01052487.1	2	protein_coding	5.50748
ENSDARG00000074441	gp1bb	8	protein_coding	5.50327
ENSDARG00000034105	mtus1b	1	protein_coding	5.46163
ENSDARG00000007774	vash2	20	protein_coding	5.44116
ENSDARG00000039222	mpl	6	protein_coding	5.38131
ENSDARG00000034801	mylka	9	protein_coding	5.37315
ENSDARG00000060753	pear1	16	protein_coding	5.37279
ENSDARG00000018397	hpca	19	protein_coding	5.36928
ENSDARG00000100093	ppp2r2ba	14	protein_coding	5.3663
ENSDARG00000005185	cpn1	12	protein_coding	5.36414
ENSDARG00000053684	aldob	14	protein_coding	5.35764
ENSDARG00000052129	boka	6	protein_coding	5.31154
ENSDARG00000100494	pbx1a	2	protein_coding	5.24007
ENSDARG00000023062	cyr61	23	protein_coding	5.12756
ENSDARG00000053066	tubb1	6	protein_coding	5.12635
ENSDARG00000063075	soga1	23	protein_coding	5.10915
ENSDARG00000053326	gna11b	2	protein_coding	4.97373
ENSDARG00000104043	gng10	5	protein_coding	4.95023
ENSDARG00000099840	lpar1	10	protein_coding	4.85791
ENSDARG00000019117	parvb	25	protein_coding	4.84415
ENSDARG00000056985	tpte	10	protein_coding	4.79051
ENSDARG00000094466		9	protein_coding	4.76417
ENSDARG00000056653	fhl1b	10	protein_coding	4.73579
ENSDARG00000019861	fgl2a	4	protein_coding	4.67274
ENSDARG00000070391	tspan4b	3	protein_coding	4.66556
ENSDARG00000059672	arhgap6	7	protein_coding	4.64254
ENSDARG00000098393	5S_rRNA	4	rRNA	4.54643
ENSDARG00000099037	5S_rRNA	4	rRNA	4.54643
ENSDARG00000099095	5S_rRNA	4	rRNA	4.54643
ENSDARG00000099141	5S_rRNA	4	rRNA	4.54643
ENSDARG00000099881	5S_rRNA	4	rRNA	4.54643
ENSDARG00000100689	5S_rRNA	4	rRNA	4.54643
ENSDARG00000100880	5S_rRNA	4	rRNA	4.54643
ENSDARG00000101004	5S_rRNA	4	rRNA	4.54643
ENSDARG00000102664	5S_rRNA	4	rRNA	4.54643
ENSDARG00000103282	5S_rRNA	4	rRNA	4.54643
ENSDARG00000103408	5S_rRNA	4	rRNA	4.54643
ENSDARG00000103539	5S_rRNA	4	rRNA	4.54643
ENSDARG00000103742	5S_rRNA	4	rRNA	4.54643
ENSDARG00000104323	5S_rRNA	4	rRNA	4.54643
ENSDARG00000104371	5S_rRNA	4	rRNA	4.54643
ENSDARG00000104382	5S_rRNA	4	rRNA	4.54643
ENSDARG00000104525	5S_rRNA	4	rRNA	4.54643
ENSDARG00000009782	myh11a	6	protein_coding	4.53235
ENSDARG00000060631	garnl3	5	protein_coding	4.5199
ENSDARG00000009031	tnikb	24	protein_coding	4.48826
ENSDARG00000038938	ssfa2	9	protein_coding	4.44945
ENSDARG00000026766	bcl2l10	18	protein_coding	4.43553
ENSDARG00000002013	grb10a	19	protein_coding	4.42735
ENSDARG00000027222	adgrg1	7	protein_coding	4.42694
ENSDARG00000061904	fhod3b	16	protein_coding	4.39776
ENSDARG00000059933	ppap2b	20	protein_coding	4.39699
ENSDARG00000073738	dennd2c	8	protein_coding	4.33436
ENSDARG00000018149	slc38a4	4	protein_coding	4.28211
ENSDARG00000098836	MYOCD	12	protein_coding	4.266
ENSDARG00000071697	zgc:66433	14	protein_coding	4.25961
ENSDARG00000079947	gfi1b	21	protein_coding	4.21228
ENSDARG00000102706	si:dkey-56m19.6	7	lincRNA	4.1638
ENSDARG00000012078	meis1b	13	protein_coding	4.13855
ENSDARG00000027192	hcn3	19	protein_coding	4.11285
ENSDARG00000041572	zfpm1	18	protein_coding	4.11235
ENSDARG00000102543	si:dkey-220a11.9	4	sense_overlapping	4.1065
ENSDARG00000058587	ccdc79	18	protein_coding	4.08002
ENSDARG00000097137	si:dkeyp-116a7.2	19	lincRNA	4.05445
ENSDARG00000086033	tspan5a	7	protein_coding	4.03277
ENSDARG00000075718	rpz5	16	protein_coding	4.02586
ENSDARG00000074415	zgc:171482	13	protein_coding	4.02234
ENSDARG00000052567	tmem35	14	protein_coding	3.97598
ENSDARG00000100894	si:ch211-193k8.5	17	protein_coding	3.9676
ENSDARG00000031756	mef2aa	18	protein_coding	3.96611
ENSDARG00000076721	zgc:171686	22	protein_coding	3.92901
ENSDARG00000055075	svila	12	protein_coding	3.85205
ENSDARG00000016038	hacd3	18	protein_coding	3.79568
ENSDARG00000061419	zmat4b	10	protein_coding	3.7866
ENSDARG00000030364	angpt1	19	protein_coding	3.77323
ENSDARG00000062338	zeb2a	9	protein_coding	3.77033
ENSDARG00000043126	blf	22	protein_coding	3.72659
ENSDARG00000096100	si:dkey-254e13.13	4	processed_transcript	3.70506
ENSDARG00000020606	nfe2	23	protein_coding	3.70207
ENSDARG00000046054	SLC27A3	10	protein_coding	3.69733
ENSDARG00000078624	arhgef9b	14	protein_coding	3.6802
ENSDARG00000078206	zgc:171506	3	protein_coding	3.67406
ENSDARG00000038133	zgc:113411	3	protein_coding	3.66802
ENSDARG00000101547	CR354395.1	12	protein_coding	3.66631
ENSDARG00000097610	si:ch211-136a14.2	3	lincRNA	3.65185
ENSDARG00000005897	dera	4	protein_coding	3.64792
ENSDARG00000103823	RBMS1			3.62173
ENSDARG00000019845	pdlim1	13	protein_coding	3.62071
ENSDARG00000078092	limd2	3	protein_coding	3.61156
ENSDARG00000032761	pde4d	8	protein_coding	3.61145
ENSDARG00000059442	smtnb	5	protein_coding	3.60987
ENSDARG00000104980	PPEF2			3.58366
ENSDARG00000012340	ptpn11b	23	protein_coding	3.57983
ENSDARG00000070404	fam212ab	6	protein_coding	3.55655
ENSDARG00000023578	lpp	6	protein_coding	3.48252
ENSDARG00000057169	abca4a	24	protein_coding	3.46717
ENSDARG00000099359	BX649497.2	4	protein_coding	3.42343
ENSDARG00000103608	TMEM63B	11	protein_coding	3.39942
ENSDARG00000035198	gcnt4a	5	protein_coding	3.32372
ENSDARG00000059604	mtss1	6	protein_coding	3.31806
ENSDARG00000039217	orc1	6	protein_coding	3.31327
ENSDARG00000092288	si:ch211-214p13.7	9	processed_transcript	3.26652
ENSDARG00000077236	hspb6	15	protein_coding	3.26158
ENSDARG00000098874	exoc6b	7	protein_coding	3.1844
ENSDARG00000030938	fermt3b	14	protein_coding	3.15636
ENSDARG00000100729	tln1	10	protein_coding	3.15552
ENSDARG00000099517	adssl1	17	protein_coding	3.15267
ENSDARG00000039677	dsc2l	20	protein_coding	3.14199
ENSDARG00000069944	p2ry13	15	protein_coding	3.12107
ENSDARG00000102566	fam102aa	8	protein_coding	3.10829
ENSDARG00000039729	asap1b	24	protein_coding	3.1074
ENSDARG00000058206	si:ch211-153b23.5	14	protein_coding	3.08401
ENSDARG00000008503	glcci1	19	protein_coding	3.06177
ENSDARG00000019191	sept12	3	protein_coding	3.03031
ENSDARG00000103925	5S_rRNA	21	rRNA	3.00934
ENSDARG00000070498	phyhiplb	12	protein_coding	3.00108
ENSDARG00000061741	itpr3	8	protein_coding	2.99483
ENSDARG00000060390	stk26	21	protein_coding	2.98394
ENSDARG00000097533	si:dkey-29l4.4	15	lincRNA	2.96328
ENSDARG00000096046	si:ch211-209p16.4	4	antisense	2.95163
ENSDARG00000001782	prkacba	11	protein_coding	2.94887
ENSDARG00000018809	abhd3	2	protein_coding	2.92823
ENSDARG00000062248	ptpn21	17	protein_coding	2.90376
ENSDARG00000017105	vaspb	18	protein_coding	2.90275
ENSDARG00000100088	CU915738.1	15	protein_coding	2.87031
ENSDARG00000056964	ilk	10	protein_coding	2.85888
ENSDARG00000076889	ralgapa1	17	protein_coding	2.85814
ENSDARG00000051748	ccnd2a	25	protein_coding	2.81792
ENSDARG00000010267	dpydb	2	protein_coding	2.81553
ENSDARG00000104325	plek	13	protein_coding	2.793
ENSDARG00000039576	fstl1b	9	protein_coding	2.79129
ENSDARG00000008867	rap1b	4	protein_coding	2.75608
ENSDARG00000011376	zgc:77816	22	protein_coding	2.75227
ENSDARG00000060457	pmp22b	12	protein_coding	2.75008
ENSDARG00000020009	bmp2k	5	protein_coding	2.7395
ENSDARG00000001014	myh9b	3	protein_coding	2.73425
ENSDARG00000021982	sh3bp2	10	protein_coding	2.73
ENSDARG00000030782	exoc3l2b	15	protein_coding	2.72523
ENSDARG00000088019	si:ch211-114l13.12	1	protein_coding	2.71931
ENSDARG00000035420	ophn1	5	protein_coding	2.7146
ENSDARG00000035598	coro1ca	5	protein_coding	2.70671
ENSDARG00000061764	ahnak	14	protein_coding	2.70529
ENSDARG00000004392	hdr	5	protein_coding	2.6834
ENSDARG00000040251	ctsk	16	protein_coding	2.64476
ENSDARG00000007219	actn1	13	protein_coding	2.56979
ENSDARG00000054632	fli1a	18	protein_coding	2.54596
ENSDARG00000013477	gata1a	11	protein_coding	2.52476
ENSDARG00000092467	si:ch73-46j18.5	10	protein_coding	2.51805
ENSDARG00000006786	copz2	3	protein_coding	2.4969
ENSDARG00000099423	CR391930.1	15	protein_coding	2.49614
ENSDARG00000099631	cmtm6	16	protein_coding	2.47101
ENSDARG00000056803	ap1s1	7	protein_coding	2.46271
ENSDARG00000059060	lgalsla	1	protein_coding	2.45893
ENSDARG00000011909	itpr2	18	protein_coding	2.45688
ENSDARG00000097298	si:ch211-282b22.2	24	antisense	2.45466
ENSDARG00000036371	acta1a	1	protein_coding	2.4456
ENSDARG00000104666	BX511215.2	4	protein_coding	2.43519
ENSDARG00000008153	serinc5	5	protein_coding	2.41049
ENSDARG00000010155	abi1a	24	protein_coding	2.40335
ENSDARG00000101663	CABZ01078663.1	13	protein_coding	2.37575
ENSDARG00000086996	si:ch73-234b20.5	10	processed_transcript	2.37391
ENSDARG00000104014	MARK1	22	protein_coding	2.36179
ENSDARG00000094719	si:dkeyp-1h4.9	18	processed_transcript	2.34968
ENSDARG00000004433	btk	14	protein_coding	2.34579
ENSDARG00000070666	rhol	11	protein_coding	2.33667
ENSDARG00000055045	casp3b	14	protein_coding	2.32907
ENSDARG00000098853	ehd1a	14	protein_coding	2.32397
ENSDARG00000097055	VPS37D	5	protein_coding	2.30645
ENSDARG00000008372	spred2b	13	protein_coding	2.30393
ENSDARG00000062020	gse1	18	protein_coding	2.29156
ENSDARG00000028533	macf1a	19	protein_coding	2.2748
ENSDARG00000005652	man1a1	20	protein_coding	2.27181
ENSDARG00000095351	si:ch73-308b14.1	8	processed_transcript	2.26559
ENSDARG00000103630	CABZ01081821.1	KN149829.1	protein_coding	2.25228
ENSDARG00000074201	flna	23	protein_coding	2.2496
ENSDARG00000098695	VCL	12	protein_coding	2.24729
ENSDARG00000095981	si:ch211-161n3.5	4	protein_coding	2.23889
ENSDARG00000061974	grhl2b	19	protein_coding	2.23494
ENSDARG00000095508	si:dkey-53f14.4	18	lincRNA	2.23146
ENSDARG00000070601	RASSF5	11	protein_coding	2.22956
ENSDARG00000035519	histh1l	5	protein_coding	2.21482
ENSDARG00000016200	trib3	11	protein_coding	2.20477
ENSDARG00000079834	kdf1a	16	protein_coding	2.20206
ENSDARG00000058880	cldnj	15	protein_coding	2.19481
ENSDARG00000086495	BX546500.1	23	protein_coding	2.18894
ENSDARG00000069958	sh2b3	5	protein_coding	2.17528
ENSDARG00000033738	zgc:153867	23	protein_coding	2.1709
ENSDARG00000054031	mxd4	1	protein_coding	2.16238
ENSDARG00000105017	CT737138.1	4	protein_coding	2.15917
ENSDARG00000099572	hmgn2	16	protein_coding	2.14139
ENSDARG00000103900	sept9b	6	protein_coding	2.13642
ENSDARG00000103756	si:ch211-261o3.5	7	lincRNA	2.13608
ENSDARG00000097300	si:ch211-242h13.4	6	processed_transcript	2.13088
ENSDARG00000060978	atp2a3	5	protein_coding	2.12885
ENSDARG00000026985	lims1	11	protein_coding	2.12427
ENSDARG00000076230	atp10b	14	protein_coding	2.11253
ENSDARG00000104773	junbb	3	protein_coding	2.11019
ENSDARG00000094110	si:ch211-284e20.4	22	processed_transcript	2.10961
ENSDARG00000062023	fndc3bb	24	protein_coding	2.10484
ENSDARG00000036785	si:ch211-226m16.2	23	protein_coding	2.1038
ENSDARG00000038040	tpk1	24	protein_coding	2.0955
ENSDARG00000104258	CABZ01059421.2	KN150566.1	protein_coding	2.09297
ENSDARG00000099197	actc1b	17	protein_coding	2.08889
ENSDARG00000074842	snx8a	3	protein_coding	2.08573
ENSDARG00000074311	mast2	6	protein_coding	2.08533
ENSDARG00000078620	si:ch211-114l13.10	1	protein_coding	2.07458
ENSDARG00000103370	lrrc8da	2	protein_coding	2.06894
ENSDARG00000095019	lmo2	18	protein_coding	2.06498
ENSDARG00000103937	ndrg4	25	protein_coding	2.06355
ENSDARG00000097215	si:dkey-172k15.7	4	protein_coding	2.05467
ENSDARG00000017780	rorcb	2	protein_coding	2.05354
ENSDARG00000099532	ubl3a	10	protein_coding	2.04791
ENSDARG00000030687	phka2	11	protein_coding	2.04588
ENSDARG00000099633	si:dkey-186o21.1	10	protein_coding	2.04524
ENSDARG00000006775	CASS4	11	protein_coding	2.04253
ENSDARG00000091658	sptssb	15	protein_coding	2.0284
ENSDARG00000099945	CU467646.4	4	protein_coding	2.02759
ENSDARG00000011434	ptger2a	17	protein_coding	2.02469
ENSDARG00000012684	atp2b1a	4	protein_coding	2.02362
ENSDARG00000058839	SUSD1			2.02156
ENSDARG00000010767	epha4l	15	protein_coding	2.01309
ENSDARG00000097966	si:dkey-7f16.2	3	antisense	1.99589
ENSDARG00000009342	txndc5	24	protein_coding	1.99141
ENSDARG00000074633	gpr35.1	22	protein_coding	1.98475
ENSDARG00000078572	stox2b	14	protein_coding	1.98406
ENSDARG00000056929	kdm6bb	10	protein_coding	1.97975
ENSDARG00000086576	CABZ01069012.1	4	protein_coding	1.9768
ENSDARG00000097770	si:ch211-167j9.4	15	protein_coding	1.95745
ENSDARG00000095682	si:ch211-194e1.8	8	processed_transcript	1.95334
ENSDARG00000058100	b3gnt3	8	protein_coding	1.93898
ENSDARG00000013842	tbc1d19	7	protein_coding	1.93027
ENSDARG00000095663	si:ch73-27j14.2	2	antisense	1.91644
ENSDARG00000075733	zyx	16	protein_coding	1.91235
ENSDARG00000028327	gmfb	13	protein_coding	1.90862
ENSDARG00000079161	bsnb	11	protein_coding	1.90613
ENSDARG00000102885	rsu1	24	protein_coding	1.90599
ENSDARG00000021987	plecb	16	protein_coding	1.89421
ENSDARG00000022895	mcf2a	14	protein_coding	1.8604
ENSDARG00000102012	ppp1cbl	7	protein_coding	1.85944
ENSDARG00000057644	adam8b	12	protein_coding	1.85353
ENSDARG00000044183	prkab1a	10	protein_coding	1.85203
ENSDARG00000055897	zgc:154093	15	protein_coding	1.84942
ENSDARG00000041299	MSI1			1.84901
ENSDARG00000053520	C12H7orf62	12	protein_coding	1.84849
ENSDARG00000014137	picalmb	15	protein_coding	1.84456
ENSDARG00000038281	natd1	3	protein_coding	1.84223
ENSDARG00000019253	rhag	20	protein_coding	1.83951
ENSDARG00000079496	bicd1a	18	protein_coding	1.83813
ENSDARG00000002217	scocb	14	protein_coding	1.83686
ENSDARG00000088141	CU570684.4	3	protein_coding	1.83573
ENSDARG00000019930	tal1	22	protein_coding	1.83334
ENSDARG00000000103	myh10	6	protein_coding	1.8293
ENSDARG00000018192	ubr5	16	protein_coding	1.82282
ENSDARG00000017165	slc3a1	13	protein_coding	1.81696
ENSDARG00000011824	pbxip1b	16	protein_coding	1.80527
ENSDARG00000060877	edil3b	10	protein_coding	1.79878
ENSDARG00000016161	ccdc170	17	protein_coding	1.79625
ENSDARG00000001807	tnfrsf21	20	protein_coding	1.79149
ENSDARG00000089940	znf1008	2	protein_coding	1.78905
ENSDARG00000102701	eva1ba	16	protein_coding	1.78461
ENSDARG00000010186	myo3a	24	protein_coding	1.77373
ENSDARG00000104725	si:cabz01016011.2	7	sense_intronic	1.77049
ENSDARG00000033466	tagln2	5	protein_coding	1.76734
ENSDARG00000102340	ptn	4	protein_coding	1.76672
ENSDARG00000055009	col4a1	9	protein_coding	1.7654
ENSDARG00000077828	slc29a3	13	protein_coding	1.75963
ENSDARG00000098360	cyp19a1b	25	unprocessed_pseudogene	1.75894
ENSDARG00000092179	si:ch211-117m22.2	9	processed_transcript	1.75087
ENSDARG00000078176	PHYHIP	8	protein_coding	1.74719
ENSDARG00000099214	h2afvb	10	protein_coding	1.74681
ENSDARG00000018004	nkx2.5	14	protein_coding	1.74456
ENSDARG00000034473	ttyh3a	3	protein_coding	1.74323
ENSDARG00000101363	ano2	4	protein_coding	1.7289
ENSDARG00000095268	si:dkey-261h17.1	23	protein_coding	1.72862
ENSDARG00000097721	si:dkey-234i14.21	25	lincRNA	1.71844
ENSDARG00000036987	has2	16	protein_coding	1.71826
ENSDARG00000076321	si:dkey-211m23.2	9	protein_coding	1.71443
ENSDARG00000060235	mst1ra	6	protein_coding	1.71323
ENSDARG00000030604	phkg1a	15	protein_coding	1.70849
ENSDARG00000022772	OSBP2			1.70329
ENSDARG00000076532	si:ch211-222l21.1	11	protein_coding	1.70197
ENSDARG00000102252	USP34	1	protein_coding	1.70163
ENSDARG00000104456	si:dkey-8n23.2	15	antisense	1.69702
ENSDARG00000100832	CABZ01009451.1	15	protein_coding	1.69459
ENSDARG00000044588	emp2	3	protein_coding	1.6931
ENSDARG00000069632	emp1	1	protein_coding	1.6797
ENSDARG00000092407	TRIM35			1.67674
ENSDARG00000069450	cx41.8	1	protein_coding	1.66765
ENSDARG00000006747	tmem178b	4	protein_coding	1.65744
ENSDARG00000101553	CABZ01111555.1	17	protein_coding	1.65379
ENSDARG00000030981	tmem127	8	protein_coding	1.65077
ENSDARG00000038258	proca	2	protein_coding	1.64432
ENSDARG00000079839	arrdc1b	21	protein_coding	1.64265
ENSDARG00000042401	derl2	5	protein_coding	1.63567
ENSDARG00000097179	si:ch211-197c20.3	15	antisense	1.63165
ENSDARG00000102247	CU463038.2	7	protein_coding	1.62981
ENSDARG00000008329	asic1a	8	protein_coding	1.62967
ENSDARG00000092517	gpsm1a	5	protein_coding	1.62951
ENSDARG00000097406	si:dkey-81e3.2	25	protein_coding	1.62859
ENSDARG00000006603	csrp1a	23	protein_coding	1.62708
ENSDARG00000074469	amigo3	22	protein_coding	1.62533
ENSDARG00000086655	MKRN2OS			1.62098
ENSDARG00000099850	iqsec3a	4	protein_coding	1.61759
ENSDARG00000029764	mef2ca	10	protein_coding	1.61737
ENSDARG00000070843	ARID3A	11	protein_coding	1.61737
ENSDARG00000033508	CTXN3	10	protein_coding	1.61346
ENSDARG00000092987	zmat4a	5	protein_coding	1.60929
ENSDARG00000058319	cep76	16	protein_coding	1.60846
ENSDARG00000097292	slc26a6	8	protein_coding	1.60481
ENSDARG00000075853	sh3kbp1	24	protein_coding	1.60451
ENSDARG00000086645	hs3st3b1b	12	protein_coding	1.60294
ENSDARG00000074865	frmpd3	14	protein_coding	1.60262
ENSDARG00000058200	PLCXD2	24	protein_coding	1.60204
ENSDARG00000038786	smarcd3a	2	protein_coding	1.59887
ENSDARG00000037861	slc2a3b	16	protein_coding	1.59693
ENSDARG00000100332	CABZ01084942.1	KN150630.1	protein_coding	1.59649
ENSDARG00000104202	CABZ01077978.1	1	protein_coding	1.59417
ENSDARG00000078233	ctnnd1	1	protein_coding	1.59407
ENSDARG00000036008	caly	1	protein_coding	1.58499
ENSDARG00000098871	GGA3			1.58456
ENSDARG00000099207	si:dkey-11f4.7	9	protein_coding	1.57899
ENSDARG00000021154	PRODH2	12	protein_coding	1.57843
ENSDARG00000099371	cygb1	3	protein_coding	1.57515
ENSDARG00000095995	si:ch211-103e16.4	25	processed_transcript	1.57205
ENSDARG00000005172	dynll2b	21	protein_coding	1.56749
ENSDARG00000097634	si:ch211-266g18.7	17	processed_transcript	1.56722
ENSDARG00000088906	CABZ01059404.1	1	protein_coding	1.56722
ENSDARG00000100378	TM4SF19	15	protein_coding	1.56492
ENSDARG00000033184	prkar2aa	8	protein_coding	1.56469
ENSDARG00000068166	dfnb31b	5	protein_coding	1.56456
ENSDARG00000052375	zgc:66455	1	protein_coding	1.56354
ENSDARG00000101035	si:ch1073-26e8.2	5	lincRNA	1.55901
ENSDARG00000033854	abrab	19	protein_coding	1.55786
ENSDARG00000093172	si:ch211-196c10.5	8	lincRNA	1.54952
ENSDARG00000093480	pamr1	25	protein_coding	1.54784
ENSDARG00000036943	golph3l	19	protein_coding	1.5473
ENSDARG00000039852	ftr93	2	protein_coding	1.5467
ENSDARG00000057353	EHBP1L1			1.5411
ENSDARG00000095721	si:ch211-268b13.3	9	processed_transcript	1.53986
ENSDARG00000014480	nr6a1b	21	protein_coding	1.5362
ENSDARG00000032849	ndrg1a	19	protein_coding	1.53214
ENSDARG00000095698	si:dkey-228a15.1	19	protein_coding	1.53084
ENSDARG00000087981	SLC6A11	11	protein_coding	1.52748
ENSDARG00000058649	trim46b	19	protein_coding	1.52722
ENSDARG00000002670	ATG14	17	protein_coding	1.52705
ENSDARG00000099321	btbd17a	12	protein_coding	1.52538
ENSDARG00000052917	si:ch211-202f3.3	17	protein_coding	1.52461
ENSDARG00000100612	BX004993.3	7	protein_coding	1.52081
ENSDARG00000100223	GPA33			1.52036
ENSDARG00000090646	tnk2a	24	protein_coding	1.51837
ENSDARG00000030224	ppp2ca	14	protein_coding	1.51739
ENSDARG00000042122	acot11b	8	protein_coding	1.50951
ENSDARG00000091889	si:dkey-225d17.2	9	processed_transcript	1.5086
ENSDARG00000074684	zmp:0000000758	14	protein_coding	1.50847
ENSDARG00000097135	si:ch211-63i2.1	15	lincRNA	1.50371
ENSDARG00000004880	acsm3	2	protein_coding	1.5016
ENSDARG00000025504	gucy2f	15	protein_coding	1.49791
ENSDARG00000086892	erfl1	16	protein_coding	1.49515
ENSDARG00000061436	col6a2	11	protein_coding	1.49502
ENSDARG00000088449	wu:fb55g09	22	protein_coding	1.48777
ENSDARG00000017217	igsf11	15	protein_coding	1.48531
ENSDARG00000093947	si:dkey-27p18.6	5	processed_transcript	1.48182
ENSDARG00000101693	stk19	KN150449.1	protein_coding	1.4799
ENSDARG00000098176	si:rp71-1h20.5	21	protein_coding	1.47837
ENSDARG00000096861	si:dkey-234i14.20	25	lincRNA	1.47791
ENSDARG00000063108	CABZ01059392.1	1	protein_coding	1.4766
ENSDARG00000008164	CT573322.1	24	protein_coding	1.4763
ENSDARG00000074867	STIM2			1.47551
ENSDARG00000061479	thsd7aa	19	protein_coding	1.47386
ENSDARG00000054036	rnf34b	10	protein_coding	1.46968
ENSDARG00000007369	tcf7l1b	8	protein_coding	1.46768
ENSDARG00000058488	adora2ab	21	protein_coding	1.46592
ENSDARG00000075288	nitr4a	7	protein_coding	1.46483
ENSDARG00000026473	six1b	20	protein_coding	1.46467
ENSDARG00000104084	GPRIN2	13	protein_coding	1.45827
ENSDARG00000100171	si:ch1073-317d10.1	8	processed_transcript	1.45662
ENSDARG00000027590	sept2	2	protein_coding	1.45596
ENSDARG00000069196	ebf1b	21	protein_coding	1.45295
ENSDARG00000021488	cyth1b	12	protein_coding	1.44969
ENSDARG00000058551	popdc3	16	protein_coding	1.44952
ENSDARG00000062823	pi4kab	8	protein_coding	1.44947
ENSDARG00000075183	rnf220b	8	protein_coding	1.44573
ENSDARG00000056647	KLHL3	14	protein_coding	1.44544
ENSDARG00000013775	si:dkey-246g23.4	18	protein_coding	1.44524
ENSDARG00000003776	pip4k2aa	24	protein_coding	1.44486
ENSDARG00000041797	cx28.9	20	protein_coding	1.44422
ENSDARG00000010844	kras	25	protein_coding	1.44405
ENSDARG00000041086	CABZ01071180.1	7	protein_coding	1.44337
ENSDARG00000097693	si:ch211-248a14.8	17	protein_coding	1.44289
ENSDARG00000098817	KCTD5			1.43835
ENSDARG00000030116	susd6	20	protein_coding	1.43626
ENSDARG00000037527	si:rp71-17i16.5	23	protein_coding	1.431
ENSDARG00000097719	si:ch211-153o21.2	18	antisense	1.42947
ENSDARG00000055365	si:dkey-25e12.3	20	protein_coding	1.42829
ENSDARG00000019579	ldb2a	14	protein_coding	1.4273
ENSDARG00000099469	si:dkey-13m3.1	15	lincRNA	1.42691
ENSDARG00000078087	CNNM1	13	protein_coding	1.42654
ENSDARG00000094975	si:ch211-214p16.2	17	processed_transcript	1.42547
ENSDARG00000033099	kif7	7	protein_coding	1.42316
ENSDARG00000099377	BX004993.2	7	protein_coding	1.42163
ENSDARG00000054055	ostn	15	protein_coding	1.41163
ENSDARG00000030161	ppp1r14bb	7	protein_coding	1.40884
ENSDARG00000062346	cacna1ea	8	protein_coding	1.40706
ENSDARG00000077690	mb21d2	2	protein_coding	1.40544
ENSDARG00000100246	si:ch73-264i18.3	3	lincRNA	1.40437
ENSDARG00000061757	rabgap1l	22	protein_coding	1.40336
ENSDARG00000025679	comtb	11	protein_coding	1.40259
ENSDARG00000096701	si:dkey-21e13.3	12	protein_coding	1.4015
ENSDARG00000077330	SH3TC1	7	protein_coding	1.39891
ENSDARG00000021113	ptmaa	6	protein_coding	1.39845
ENSDARG00000008660	coro1b	7	protein_coding	1.39659
ENSDARG00000077777	tmsb4x	9	protein_coding	1.39493
ENSDARG00000100672	FQ311920.1	3	protein_coding	1.39226
ENSDARG00000101315	CABZ01039820.1	25	protein_coding	1.39079
ENSDARG00000095195	si:dkey-19a16.11	22	protein_coding	1.38799
ENSDARG00000089342	wu:fc75a09	1	protein_coding	1.38539
ENSDARG00000087407	si:ch73-304f21.1	22	protein_coding	1.38354
ENSDARG00000100776	syt8	25	protein_coding	1.38244
ENSDARG00000096515	si:dkey-58j15.10	1	protein_coding	1.38213
ENSDARG00000044161	grid1b	12	protein_coding	1.38171
ENSDARG00000006921	lrp5	25	protein_coding	1.38149
ENSDARG00000078922		10	protein_coding	1.38141
ENSDARG00000103573	si:dkey-48g21.5	9	lincRNA	1.38074
ENSDARG00000095786	si:ch211-274k16.4	22	processed_transcript	1.38058
ENSDARG00000058753	si:ch73-213k20.5	22	protein_coding	1.37996
ENSDARG00000091548	stard9	17	protein_coding	1.37908
ENSDARG00000046012	slc47a1	21	protein_coding	1.37886
ENSDARG00000074244	arhgef10lb	23	protein_coding	1.37718
ENSDARG00000041910	znf512	20	protein_coding	1.37708
ENSDARG00000076247	dlk2	13	protein_coding	1.37278
ENSDARG00000074266	C3H7orf55	3	protein_coding	1.37253
ENSDARG00000105218	ompa	18	protein_coding	1.37247
ENSDARG00000038199	cda	11	protein_coding	1.36759
ENSDARG00000016156	fam53b	12	protein_coding	1.36464
ENSDARG00000099985	cyr61l2	8	protein_coding	1.36459
ENSDARG00000063359	ARSI			1.36371
ENSDARG00000060862	atxn1b	16	protein_coding	1.36326
ENSDARG00000012035	zgc:100832	23	protein_coding	1.35743
ENSDARG00000037836	igfals	3	protein_coding	1.35632
ENSDARG00000104073	si:ch1073-459d16.1	8	processed_transcript	1.3559
ENSDARG00000088630	arhgef10la	11	protein_coding	1.35424
ENSDARG00000053547	jakmip2	21	protein_coding	1.35261
ENSDARG00000095833	alk	17	protein_coding	1.35219
ENSDARG00000046087	brd2b	16	protein_coding	1.35112
ENSDARG00000099518	si:ch211-119e14.1	7	protein_coding	1.34999
ENSDARG00000043665	glrx5	20	protein_coding	1.34838
ENSDARG00000056757	SLC39A8	13	protein_coding	1.34808
ENSDARG00000098488	CABZ01118154.1	14	protein_coding	1.34618
ENSDARG00000093105	si:ch211-133l5.6	8	processed_transcript	1.34352
ENSDARG00000071241	trim35-39	23	protein_coding	1.34327
ENSDARG00000099299	si:ch1073-83n3.2	15	protein_coding	1.34224
ENSDARG00000002831	col4a4	15	protein_coding	1.33938
ENSDARG00000101208	FO704710.3	10	protein_coding	1.33545
ENSDARG00000030110	myod1	25	protein_coding	1.33448
ENSDARG00000016213	BX088711.1	3	protein_coding	1.33297
ENSDARG00000098485	CU929365.1	25	protein_coding	1.33182
ENSDARG00000105109	si:ch1073-329i9.1	14	lincRNA	1.3315
ENSDARG00000002701	rasl12	7	protein_coding	1.33102
ENSDARG00000099961	bnip3	12	protein_coding	1.32921
ENSDARG00000003705	prnprs3	25	protein_coding	1.32878
ENSDARG00000069186	cyp27a1.2	9	protein_coding	1.32875
ENSDARG00000088805	nes	16	protein_coding	1.32844
ENSDARG00000045553	hsd17b2	25	protein_coding	1.32639
ENSDARG00000040851	plekhh2	13	protein_coding	1.32522
ENSDARG00000104663	zgc:103755	17	protein_coding	1.32421
ENSDARG00000076650	PDE9A			1.32388
ENSDARG00000078508	KCP	18	protein_coding	1.32013
ENSDARG00000100788	TRIP10			1.32005
ENSDARG00000027249	btg1	4	protein_coding	1.31891
ENSDARG00000023203	mhc1lda	25	protein_coding	1.31772
ENSDARG00000098304	TAOK1			1.31766
ENSDARG00000076485		13	protein_coding	1.31699
ENSDARG00000007129	slc6a16a	3	protein_coding	1.31404
ENSDARG00000038424	si:dkey-8k3.2	16	protein_coding	1.31326
ENSDARG00000018260	bmp7a	11	protein_coding	1.31193
ENSDARG00000078430	tiam1a	10	protein_coding	1.31159
ENSDARG00000095831	si:ch211-175f12.2	16	protein_coding	1.30843
ENSDARG00000041417	atp6ap1a	23	protein_coding	1.30778
ENSDARG00000102436	WIZ			1.30579
ENSDARG00000010654	ARHGAP42			1.30128
ENSDARG00000056742	crmp1	1	protein_coding	1.29982
ENSDARG00000090876	TMEM184B			1.29934
ENSDARG00000095464	zgc:66350	5	protein_coding	1.29913
ENSDARG00000094017	znf1137	4	protein_coding	1.29852
ENSDARG00000070448	grk4	1	protein_coding	1.2969
ENSDARG00000076571	sp5a	9	protein_coding	1.29645
ENSDARG00000017127	pdzk1ip1	22	protein_coding	1.29479
ENSDARG00000070951	hmga1b	6	protein_coding	1.29056
ENSDARG00000000189	sema6e	16	protein_coding	1.28995
ENSDARG00000086775	top1	23	protein_coding	1.28885
ENSDARG00000025703	dmgdh	21	protein_coding	1.28709
ENSDARG00000010977	rab34b	21	protein_coding	1.28695
ENSDARG00000058128	msna	5	protein_coding	1.286
ENSDARG00000102645	usp47	7	protein_coding	1.2859
ENSDARG00000089824	LPAR4	14	protein_coding	1.28512
ENSDARG00000068127	si:ch211-194e1.9	8	protein_coding	1.285
ENSDARG00000097617	si:ch211-178n15.1	2	protein_coding	1.28489
ENSDARG00000016350	cap1	19	protein_coding	1.28211
ENSDARG00000104929	si:ch211-153f2.7	19	protein_coding	1.28171
ENSDARG00000054096	rbm41	21	protein_coding	1.2807
ENSDARG00000077425	NACC2	5	protein_coding	1.28058
ENSDARG00000005162	tpm3	19	protein_coding	1.27844
ENSDARG00000075833	lyve1a	7	protein_coding	1.27607
ENSDARG00000076004	ppp2r3b	9	protein_coding	1.27482
ENSDARG00000093082	CABZ01059412.1	1	protein_coding	1.27441
ENSDARG00000102472	btbd17b	3	protein_coding	1.27345
ENSDARG00000059701	flii	3	protein_coding	1.27259
ENSDARG00000089868		23	protein_coding	1.26944
ENSDARG00000100398	pax7a	11	protein_coding	1.26899
ENSDARG00000057586	sall3b	19	protein_coding	1.26878
ENSDARG00000005122	atp2a2b	21	protein_coding	1.26834
ENSDARG00000095963	si:ch73-361h17.1	23	protein_coding	1.26611
ENSDARG00000042621	cryaba	15	protein_coding	1.26556
ENSDARG00000056753	dctn1b	13	protein_coding	1.26434
ENSDARG00000045792	si:dkey-106n21.1	25	protein_coding	1.26413
ENSDARG00000006939	tbx6l	5	protein_coding	1.26346
ENSDARG00000011208	COX5B			1.26311
ENSDARG00000105183	si:ch211-198i6.4	14	lincRNA	1.26295
ENSDARG00000076914	lacc1	9	protein_coding	1.26275
ENSDARG00000078363	mcoln3a	2	protein_coding	1.26036
ENSDARG00000039517	c8b	2	protein_coding	1.25977
ENSDARG00000041429	vwa9	18	protein_coding	1.25959
ENSDARG00000076312	myot	14	protein_coding	1.25817
ENSDARG00000057671	epas1b	13	protein_coding	1.2494
ENSDARG00000056443	zgc:152753	3	protein_coding	1.24836
ENSDARG00000020581	otofb	17	protein_coding	1.24828
ENSDARG00000093186	si:dkey-30j10.5	3	protein_coding	1.24655
ENSDARG00000103703	CLDN23			1.24609
ENSDARG00000031702	prkg1b	12	protein_coding	1.24452
ENSDARG00000097760	si:dkey-7i4.8	15	protein_coding	1.24405
ENSDARG00000051915	pde5ab	7	protein_coding	1.24389
ENSDARG00000095949	si:dkey-22i16.9	1	protein_coding	1.24371
ENSDARG00000044600	PLPPR2			1.24179
ENSDARG00000042726	GRB7	24	protein_coding	1.24154
ENSDARG00000062785	adpgk2	17	protein_coding	1.24101
ENSDARG00000003022	limk1b	21	protein_coding	1.23825
ENSDARG00000016391	calcoco1b	11	protein_coding	1.23794
ENSDARG00000043148	slc1a3b	10	protein_coding	1.23725
ENSDARG00000079253	plch1	18	protein_coding	1.23578
ENSDARG00000097326	si:dkeyp-14f10.3	4	lincRNA	1.23269
ENSDARG00000058522	shq1	6	protein_coding	1.22889
ENSDARG00000099781	agrp2	2	protein_coding	1.22839
ENSDARG00000101755	prkar1ab	12	protein_coding	1.22809
ENSDARG00000093102	si:ch211-132g1.6	1	protein_coding	1.22771
ENSDARG00000039373	epha3	9	protein_coding	1.22411
ENSDARG00000090935	CCDC150	15	protein_coding	1.22402
ENSDARG00000077219		2	protein_coding	1.22347
ENSDARG00000097187	si:ch211-153l6.6	2	protein_coding	1.22092
ENSDARG00000058381	zgc:171775	23	protein_coding	1.22071
ENSDARG00000034466	FO904861.1	1	protein_coding	1.22058
ENSDARG00000061140	colec12	2	protein_coding	1.21962
ENSDARG00000093815	si:dkey-12n16.1	18	lincRNA	1.21495
ENSDARG00000069438	neurl1aa	1	protein_coding	1.21447
ENSDARG00000033046	ccni2	21	protein_coding	1.21425
ENSDARG00000017229	megf10	10	protein_coding	1.21408
ENSDARG00000063019	panx2	18	protein_coding	1.21279
ENSDARG00000058830	zdhhc3b	19	protein_coding	1.21204
ENSDARG00000075980	tmem125b	2	protein_coding	1.20845
ENSDARG00000062577	arhgap35a	15	protein_coding	1.20782
ENSDARG00000089556	si:dkey-63j12.4	20	protein_coding	1.20683
ENSDARG00000038107	sgcg	15	protein_coding	1.20662
ENSDARG00000023362	nr5a1b	21	protein_coding	1.20521
ENSDARG00000089213	adam15	16	protein_coding	1.20518
ENSDARG00000094345	si:dkey-261l7.2	23	protein_coding	1.2051
ENSDARG00000092976	si:ch211-127i16.2	10	protein_coding	1.20495
ENSDARG00000005015	TSPY2	8	protein_coding	1.20377
ENSDARG00000095477	si:ch1073-291l11.2	2	processed_transcript	1.20351
ENSDARG00000035120	GLDC	5	protein_coding	1.20321
ENSDARG00000094518	si:ch211-125e6.8	9	protein_coding	1.20291
ENSDARG00000040004	PKHD1L1			1.20176
ENSDARG00000056896	ttc12	15	protein_coding	1.20098
ENSDARG00000104629	SLC16A6			1.20082
ENSDARG00000071288	samhd1	23	protein_coding	1.19964
ENSDARG00000042811	fgf1b	21	protein_coding	1.19873
ENSDARG00000095161	si:rp71-10g3.1	9	processed_transcript	1.19779
ENSDARG00000074634	keap1b	6	protein_coding	1.19725
ENSDARG00000093743	si:ch73-55c23.2	24	processed_transcript	1.19702
ENSDARG00000102311	BX572103.3	4	protein_coding	1.19636
ENSDARG00000074316	itga1	10	protein_coding	1.1961
ENSDARG00000098158	cpxm1b	14	protein_coding	1.19441
ENSDARG00000009020	cnr1	20	protein_coding	1.19145
ENSDARG00000098075	sh3bgrl3	19	protein_coding	1.19085
ENSDARG00000020594	txlnba	20	protein_coding	1.18744
ENSDARG00000101156	slco1f2	4	protein_coding	1.18734
ENSDARG00000061260	si:dkey-202e22.2	11	protein_coding	1.18644
ENSDARG00000054456	clip3	15	protein_coding	1.1857
ENSDARG00000005356	tyro3	17	protein_coding	1.18477
ENSDARG00000036773	s100s	19	protein_coding	1.18397
ENSDARG00000036424	PCDH20	11	protein_coding	1.18363
ENSDARG00000005629	smyd2b	20	protein_coding	1.18154
ENSDARG00000098464	CABZ01060490.1	KN149696.1	protein_coding	1.18119
ENSDARG00000097886	si:ch1073-172f18.2	9	lincRNA	1.18106
ENSDARG00000011941	bmpr2a	6	protein_coding	1.1784
ENSDARG00000018923	fat2	14	protein_coding	1.17651
ENSDARG00000100037	CU929317.1	14	protein_coding	1.17581
ENSDARG00000074081	DNAI2			1.17357
ENSDARG00000020224	ERGIC2			1.17333
ENSDARG00000097553	si:dkey-193e13.8	2	lincRNA	1.17272
ENSDARG00000103245	si:ch211-168h21.2	13	antisense	1.17268
ENSDARG00000062933	cmip	18	protein_coding	1.17218
ENSDARG00000097602	si:ch211-272f15.5	20	lincRNA	1.17161
ENSDARG00000012405	col1a1a	3	protein_coding	1.16878
ENSDARG00000097094	si:ch211-13k20.2	15	antisense	1.16811
ENSDARG00000096161	si:dkeyp-89h8.1	8	processed_transcript	1.16792
ENSDARG00000057322	tmem47	8	protein_coding	1.16509
ENSDARG00000019541	gpt2l	2	protein_coding	1.1649
ENSDARG00000087901	CU896691.1	22	protein_coding	1.16345
ENSDARG00000104834	ANO7	15	protein_coding	1.16206
ENSDARG00000068086	psmb11b	23	protein_coding	1.16085
ENSDARG00000042641	cyp51	19	protein_coding	1.15997
ENSDARG00000061351	tfpi2	19	protein_coding	1.15801
ENSDARG00000088807	klhl22	8	protein_coding	1.15752
ENSDARG00000075133	adgrb1a	16	protein_coding	1.15728
ENSDARG00000071719	si:dkey-20i20.2	22	protein_coding	1.15703
ENSDARG00000067850	jund	2	protein_coding	1.15672
ENSDARG00000102793	slc16a6a	KN150708.1	protein_coding	1.15625
ENSDARG00000103517	CR759810.1	25	protein_coding	1.15571
ENSDARG00000059945	SV2A	16	protein_coding	1.15484
ENSDARG00000099175	hmgb1a	10	protein_coding	1.15483
ENSDARG00000076781	trim45	9	protein_coding	1.15194
ENSDARG00000097953	si:ch211-277g23.5	9	lincRNA	1.15193
ENSDARG00000097041	si:dkey-84k15.7	17	antisense	1.15016
ENSDARG00000093378	si:ch211-235i11.5	17	protein_coding	1.1493
ENSDARG00000097768	ltbp1	17	protein_coding	1.14905
ENSDARG00000099500	CLEC3B			1.14705
ENSDARG00000079387	si:ch211-102c2.4	5	protein_coding	1.14668
ENSDARG00000060127	adamts3	5	protein_coding	1.14465
ENSDARG00000071230	lrfn5a	17	protein_coding	1.14275
ENSDARG00000006065	znf385b	9	protein_coding	1.14036
ENSDARG00000040884	mxi1	22	protein_coding	1.13966
ENSDARG00000101630	C18H11orf16	18	protein_coding	1.13938
ENSDARG00000006395	rbm25b	20	protein_coding	1.1372
ENSDARG00000070914	dusp6	25	protein_coding	1.13622
ENSDARG00000039099	zgc:113413	7	protein_coding	1.13573
ENSDARG00000102154	BX855614.3	4	protein_coding	1.13332
ENSDARG00000044569	cldn19	11	protein_coding	1.13268
ENSDARG00000100698	eva1bb	19	protein_coding	1.13197
ENSDARG00000100849	BX005417.1	4	protein_coding	1.12989
ENSDARG00000096398	si:ch211-276a17.5	6	protein_coding	1.12981
ENSDARG00000100731	slc27a2b	25	protein_coding	1.12695
ENSDARG00000059370	nr1d4b	11	protein_coding	1.1252
ENSDARG00000096972	jmjd4	2	antisense	1.12502
ENSDARG00000092335	si:dkey-60a16.4	20	processed_transcript	1.12002
ENSDARG00000017757	pik3cg	4	protein_coding	1.11812
ENSDARG00000102650	si:ch211-236d3.3	11	lincRNA	1.11685
ENSDARG00000013274	eif4eb	13	protein_coding	1.11667
ENSDARG00000077778	adamts9	11	protein_coding	1.11555
ENSDARG00000054060	pof1b	21	protein_coding	1.11517
ENSDARG00000006260	tuba8l4	6	protein_coding	1.11385
ENSDARG00000094308	si:dkey-247i3.6	4	protein_coding	1.1138
ENSDARG00000078683	RNF14			1.11377
ENSDARG00000100532	si:ch73-346m18.6	3	processed_transcript	1.11336
ENSDARG00000004378	yrk	19	protein_coding	1.11097
ENSDARG00000097897	sgip1a	6	protein_coding	1.11017
ENSDARG00000030176	ITGB1BP2	7	protein_coding	1.10994
ENSDARG00000052396	pkz	13	protein_coding	1.108
ENSDARG00000100000	si:ch211-209l18.8	22	lincRNA	1.10725
ENSDARG00000078318	tmod1	1	protein_coding	1.10423
ENSDARG00000096732	si:dkey-263b2.2	20	lincRNA	1.10419
ENSDARG00000062173	camsap2a	22	protein_coding	1.10387
ENSDARG00000105095	AL929028.2	KN149688.1	protein_coding	1.10343
ENSDARG00000018174	gnai2a	11	protein_coding	1.10188
ENSDARG00000098044	si:ch211-136a13.3	18	lincRNA	1.09986
ENSDARG00000076358	BX005329.1	22	protein_coding	1.0989
ENSDARG00000087597	si:dkey-51d8.3	4	protein_coding	1.09638
ENSDARG00000033009	h3f3b.1	5	protein_coding	1.09576
ENSDARG00000071657	si:dkey-19a16.4	22	protein_coding	1.09486
ENSDARG00000091006	cobl	16	protein_coding	1.09478
ENSDARG00000062235	lrrc34	24	protein_coding	1.09466
ENSDARG00000023040	zbtb1	20	protein_coding	1.09108
ENSDARG00000002794	RNF14			1.09098
ENSDARG00000100855	si:dkey-78o7.6	4	antisense	1.08961
ENSDARG00000092893	si:ch211-71m22.2	2	processed_transcript	1.08943
ENSDARG00000077823	hmgxb3	14	protein_coding	1.08828
ENSDARG00000105073	CU655961.6	15	protein_coding	1.08818
ENSDARG00000089961	APOLD1			1.08808
ENSDARG00000075785		1	protein_coding	1.08687
ENSDARG00000097365	si:ch73-240m14.2	17	lincRNA	1.08614
ENSDARG00000061194	hectd2	12	protein_coding	1.08426
ENSDARG00000034086	zgc:65895	6	protein_coding	1.08361
ENSDARG00000096829	blvrb	18	protein_coding	1.08136
ENSDARG00000031427	calm2a	13	protein_coding	1.07945
ENSDARG00000031894	lef1	1	protein_coding	1.07871
ENSDARG00000058365	hspb8	5	protein_coding	1.07834
ENSDARG00000104549	arhgap44	12	protein_coding	1.07692
ENSDARG00000099586	CR382383.2	7	protein_coding	1.07575
ENSDARG00000087601	gpr153	8	protein_coding	1.07447
ENSDARG00000089742	fam161a	1	protein_coding	1.07215
ENSDARG00000103248	CABZ01064771.1	KN150314.1	protein_coding	1.07098
ENSDARG00000032496	pon1	16	protein_coding	1.06939
ENSDARG00000091130	kcnq2b	6	protein_coding	1.06792
ENSDARG00000019098	cd82a	7	protein_coding	1.06648
ENSDARG00000056156	npdc1b	5	protein_coding	1.06597
ENSDARG00000043820	nme2a	12	protein_coding	1.06472
ENSDARG00000102473	zgc:171673	4	protein_coding	1.06419
ENSDARG00000053668	stag2b	14	protein_coding	1.06249
ENSDARG00000086418	si:ch211-236p5.3	17	protein_coding	1.06077
ENSDARG00000052158	il23r	6	protein_coding	1.06008
ENSDARG00000102495	CT573234.4	4	protein_coding	1.05902
ENSDARG00000103818	CU896644.1	19	protein_coding	1.0584
ENSDARG00000105061	si:ch73-261i21.5	10	protein_coding	1.05774
ENSDARG00000059582	sowahcb	6	protein_coding	1.05546
ENSDARG00000099625	si:dkey-97l11.1	7	lincRNA	1.05486
ENSDARG00000104664	dclk1b	15	protein_coding	1.05418
ENSDARG00000091061	slc38a3b	6	protein_coding	1.04997
ENSDARG00000099058	CU929262.1	25	protein_coding	1.0498
ENSDARG00000094212	si:dkey-179k24.1	4	protein_coding	1.04963
ENSDARG00000022727	EPHA2			1.04963
ENSDARG00000063295	myh9a	6	protein_coding	1.04939
ENSDARG00000015482	znf1014	2	protein_coding	1.04784
ENSDARG00000104836	myom1b	7	protein_coding	1.04711
ENSDARG00000010231	ppm1na	15	protein_coding	1.04675
ENSDARG00000103175	CR626875.1	15	protein_coding	1.04348
ENSDARG00000097478	qkia	17	protein_coding	1.04278
ENSDARG00000097445	si:dkey-195m11.8	6	protein_coding	1.0423
ENSDARG00000094004	si:ch73-108h4.3	9	processed_transcript	1.04214
ENSDARG00000020656	prkg1a	13	protein_coding	1.04005
ENSDARG00000098390	si:ch211-129p6.2	4	protein_coding	1.03985
ENSDARG00000088156	CR450715.1	6	miRNA	1.03933
ENSDARG00000087444	BX664625.2	22	protein_coding	1.03872
ENSDARG00000104572	si:dkey-35h6.1	14	protein_coding	1.03814
ENSDARG00000093185	GUCY1A2	15	protein_coding	1.03705
ENSDARG00000098221	st8sia1	4	protein_coding	1.03692
ENSDARG00000011825	cetn3	10	protein_coding	1.03685
ENSDARG00000071042	cx28.8	20	protein_coding	1.03568
ENSDARG00000078309	fam83b	13	protein_coding	1.03491
ENSDARG00000030723	cldn11b	24	protein_coding	1.03242
ENSDARG00000086708	TRAF3IP3	8	protein_coding	1.03193
ENSDARG00000105083	chd5	11	protein_coding	1.03161
ENSDARG00000051731	faap24	25	protein_coding	1.03129
ENSDARG00000103294	si:ch211-221j21.3	12	protein_coding	1.02973
ENSDARG00000063635	nrxn1b	13	protein_coding	1.02893
ENSDARG00000063682	fhod3a	19	protein_coding	1.02783
ENSDARG00000076853	AREG	5	protein_coding	1.0277
ENSDARG00000101126	atad5b	6	protein_coding	1.02662
ENSDARG00000074904	DBNDD2	11	protein_coding	1.0249
ENSDARG00000095512	rca2.2	23	protein_coding	1.02452
ENSDARG00000015627	rgs6	20	protein_coding	1.02448
ENSDARG00000075990	acap3a	23	protein_coding	1.02384
ENSDARG00000088082	si:ch211-214c20.1	4	protein_coding	1.02323
ENSDARG00000043443	kcnj13	15	protein_coding	1.02306
ENSDARG00000104631	RNF14			1.01839
ENSDARG00000033950	lamb2l	23	protein_coding	1.01812
ENSDARG00000078302	BRINP1	5	protein_coding	1.01658
ENSDARG00000030265	scdb	13	protein_coding	1.01625
ENSDARG00000103751	BX855614.4	4	protein_coding	1.01561
ENSDARG00000091777	mapkap1	5	protein_coding	1.01306
ENSDARG00000014357	amh	22	protein_coding	1.01305
ENSDARG00000102090	CABZ01021453.1	4	protein_coding	1.01242
ENSDARG00000089795	sertad4	13	protein_coding	1.01131
ENSDARG00000042004	nfya	11	protein_coding	1.0106
ENSDARG00000091723	si:ch211-202f3.4	17	protein_coding	1.01057
ENSDARG00000016056	mhc1laa	8	protein_coding	1.01006
ENSDARG00000046107	CASKIN1			1.00753
ENSDARG00000094941	si:dkey-149i7.2	24	processed_transcript	1.00728
ENSDARG00000101234	nsmfb	5	protein_coding	1.00713
ENSDARG00000089781	ciz1a	5	protein_coding	1.005
ENSDARG00000009779	mcl1a	19	protein_coding	1.00346
ENSDARG00000040606	tfap2c	6	protein_coding	1.00209
ENSDARG00000098753	elmo1	19	protein_coding	1.00195
ENSDARG00000097191	si:ch211-235i11.7	17	protein_coding	1.00194
ENSDARG00000023111	plg	20	protein_coding	1.00126
ENSDARG00000016460	fut9a	17	protein_coding	1.00087
ENSDARG00000030012	lrrfip1a	9	protein_coding	0.999597
ENSDARG00000099048	znf1070	4	protein_coding	0.998789
ENSDARG00000060150	psmd11a	3	protein_coding	0.998345
ENSDARG00000101959	etv1	15	protein_coding	0.99787
ENSDARG00000060723	stim1a	15	protein_coding	0.997679
ENSDARG00000022085	si:dkey-34e4.1	5	protein_coding	0.996084
ENSDARG00000002847	fndc1	20	protein_coding	0.995619
ENSDARG00000102506	lrp2a	9	protein_coding	0.995206
ENSDARG00000088298	si:ch211-235i11.4	17	protein_coding	0.994772
ENSDARG00000100114	sf3a3	19	protein_coding	0.994691
ENSDARG00000068257	kcne4	15	protein_coding	0.993691
ENSDARG00000079637	alpk2	21	protein_coding	0.992707
ENSDARG00000097473	zgc:113340	18	protein_coding	0.992508
ENSDARG00000014907	htra1b	12	protein_coding	0.992487
ENSDARG00000078335	amot	21	protein_coding	0.992018
ENSDARG00000028581	jkamp	17	protein_coding	0.991371
ENSDARG00000060549	ECEL1	15	protein_coding	0.990745
ENSDARG00000090997	VEGFB			0.989829
ENSDARG00000035184	tmem150ab	5	protein_coding	0.988095
ENSDARG00000103176	nr5a1a	8	protein_coding	0.987233
ENSDARG00000094530	si:dkey-109j17.4	23	processed_transcript	0.984037
ENSDARG00000032618	mgst1.1	4	protein_coding	0.982706
ENSDARG00000079542	stard13a	10	protein_coding	0.982354
ENSDARG00000077388	obsl1b	9	protein_coding	0.981661
ENSDARG00000025465	spon2a	14	protein_coding	0.981049
ENSDARG00000053424	myl2b	8	protein_coding	0.980345
ENSDARG00000095236	si:ch73-110p20.1	22	processed_transcript	0.979207
ENSDARG00000102956	mmp17b	14	protein_coding	0.979174
ENSDARG00000063253	hecw2b	1	protein_coding	0.978831
ENSDARG00000028000	pfkpa	24	protein_coding	0.976503
ENSDARG00000077532	pign	24	protein_coding	0.975051
ENSDARG00000062080	shc2	22	protein_coding	0.974889
ENSDARG00000097528	si:dkey-7j14.5	16	protein_coding	0.974872
ENSDARG00000104676	prkd2	15	protein_coding	0.974817
ENSDARG00000002405	si:ch211-225b11.1	5	protein_coding	0.974559
ENSDARG00000090847	si:ch211-209l18.4	22	protein_coding	0.973866
ENSDARG00000078997	dclk3	19	protein_coding	0.973115
ENSDARG00000088801	fgd5a	11	protein_coding	0.971692
ENSDARG00000042962	dgcr2	10	protein_coding	0.96915
ENSDARG00000015722	kctd5a	3	protein_coding	0.968612
ENSDARG00000027907	CR318603.2	7	protein_coding	0.967533
ENSDARG00000005841	tnni2a.2	25	protein_coding	0.966846
ENSDARG00000098726	rptor	6	protein_coding	0.965235
ENSDARG00000013014	or101-1	21	protein_coding	0.964373
ENSDARG00000102432	si:dkey-261j11.3	4	protein_coding	0.961749
ENSDARG00000095339	COL23A1			0.959482
ENSDARG00000058270	COLGALT1			0.958727
ENSDARG00000060298	nin	13	protein_coding	0.957607
ENSDARG00000013847	egfra	2	protein_coding	0.956483
ENSDARG00000054515	CR925773.1	10	protein_coding	0.955076
ENSDARG00000103165	si:ch211-147g21.5	5	processed_transcript	0.955072
ENSDARG00000099772	si:ch73-302a4.4	14	lincRNA	0.954806
ENSDARG00000036700		6	protein_coding	0.954483
ENSDARG00000033928	ndfip2	1	protein_coding	0.951514
ENSDARG00000101255	si:ch73-167f18.3	24	sense_intronic	0.951387
ENSDARG00000028295	mkrn4	8	protein_coding	0.95037
ENSDARG00000101394	fam69b	21	protein_coding	0.950027
ENSDARG00000105243	ogt.1	14	protein_coding	0.949555
ENSDARG00000097589	zgc:174574	15	protein_coding	0.94896
ENSDARG00000060532	adam22	16	protein_coding	0.947168
ENSDARG00000094984	si:ch211-197g15.8	22	protein_coding	0.946833
ENSDARG00000104282	DCC	5	protein_coding	0.945963
ENSDARG00000059557	xylt2	3	protein_coding	0.943782
ENSDARG00000092457	si:ch211-207c6.6	5	processed_transcript	0.941693
ENSDARG00000068240	trim110	2	protein_coding	0.940675
ENSDARG00000076317	plod3	23	protein_coding	0.939676
ENSDARG00000095059	si:ch211-106h4.5	2	protein_coding	0.939072
ENSDARG00000028106	glrx	21	protein_coding	0.937817
ENSDARG00000036675	hnrnpa1b	23	protein_coding	0.937502
ENSDARG00000099331	CABZ01064859.1	2	protein_coding	0.93664
ENSDARG00000094133	wu:fc21g02	1	protein_coding	0.934822
ENSDARG00000104303	si:dkey-33i11.8	16	processed_transcript	0.933675
ENSDARG00000074033	adamtsl2	5	protein_coding	0.933513
ENSDARG00000103508	si:dkey-31e10.4	1	lincRNA	0.932054
ENSDARG00000037746	actb1	1	protein_coding	0.931027
ENSDARG00000095580	si:ch211-67e16.11	9	protein_coding	0.930782
ENSDARG00000097202	si:ch211-141i4.3	1	lincRNA	0.927381
ENSDARG00000093304	si:dkey-221j11.3	13	protein_coding	0.927324
ENSDARG00000075111	als2a	9	protein_coding	0.926273
ENSDARG00000043923	sox9b	3	protein_coding	0.925713
ENSDARG00000068888	klhl41a	9	protein_coding	0.924198
ENSDARG00000063535	chd4a	19	protein_coding	0.923961
ENSDARG00000003054	tacr3l	1	protein_coding	0.922985
ENSDARG00000001870	atp1a1a.4	1	protein_coding	0.922363
ENSDARG00000079361	abcg2b	1	protein_coding	0.921395
ENSDARG00000097685	si:ch211-235i11.3	17	protein_coding	0.920745
ENSDARG00000074908	col6a1	11	protein_coding	0.920493
ENSDARG00000045886	slc38a2	4	protein_coding	0.919608
ENSDARG00000012688	eif1b	19	protein_coding	0.918294
ENSDARG00000103286	KCNK4	14	protein_coding	0.917963
ENSDARG00000003706	ryr2b	17	protein_coding	0.91794
ENSDARG00000013990	ube2q2	25	protein_coding	0.917468
ENSDARG00000095869	si:ch211-198o19.2	16	processed_transcript	0.917134
ENSDARG00000063370	sgk2a	23	protein_coding	0.916143
ENSDARG00000077866	nostrin	9	protein_coding	0.915898
ENSDARG00000070621	FAM72B	11	protein_coding	0.915664
ENSDARG00000104244	twsg1a	2	protein_coding	0.915632
ENSDARG00000010784	ppp1r12a	4	protein_coding	0.915615
ENSDARG00000004219	SLC6A3	16	protein_coding	0.915514
ENSDARG00000037373	ephb2a	23	protein_coding	0.914493
ENSDARG00000020417	emx3	14	protein_coding	0.913767
ENSDARG00000098550	WNK4			0.913007
ENSDARG00000093760	si:ch211-197h24.9	16	protein_coding	0.911208
ENSDARG00000095933	si:ch73-167f18.3	22	lincRNA	0.911083
ENSDARG00000079922	klf4	21	protein_coding	0.910876
ENSDARG00000105231	setd8a	10	protein_coding	0.910852
ENSDARG00000074166	birc6	17	protein_coding	0.910036
ENSDARG00000101399	si:dkey-205f16.2	13	lincRNA	0.908486
ENSDARG00000078751	TPP2	1	protein_coding	0.908481
ENSDARG00000102728	si:ch73-353n11.1	21	processed_transcript	0.908109
ENSDARG00000069940	ppap2d	3	protein_coding	0.907951
ENSDARG00000101814	lpar3	22	protein_coding	0.906796
ENSDARG00000060697	kmt2bb	15	protein_coding	0.905141
ENSDARG00000090685	tmem241	24	protein_coding	0.90391
ENSDARG00000078789	tmem184c	1	protein_coding	0.902512
ENSDARG00000076010	twist1b	16	protein_coding	0.899904
ENSDARG00000008706	paip2b	1	protein_coding	0.898988
ENSDARG00000075421	pttg1	14	protein_coding	0.898977
ENSDARG00000042637	tert	19	protein_coding	0.897899
ENSDARG00000021208	serpind1	8	protein_coding	0.897734
ENSDARG00000020128	RAB31	2	protein_coding	0.897521
ENSDARG00000060637	clstn2	2	protein_coding	0.896821
ENSDARG00000098969	RELN	18	protein_coding	0.896692
ENSDARG00000100190	MSLNL			0.895746
ENSDARG00000062271	slc25a15b	5	protein_coding	0.895565
ENSDARG00000009436	ubxn7	2	protein_coding	0.895476
ENSDARG00000029445	EIF1B	24	protein_coding	0.894872
ENSDARG00000100126	CABZ01066580.1	KN149894.1	protein_coding	0.893946
ENSDARG00000104292	ctgfb	19	protein_coding	0.891278
ENSDARG00000070681	fam132a	23	protein_coding	0.890526
ENSDARG00000033138	lyrm2	20	protein_coding	0.890358
ENSDARG00000087473	dnajb12b	12	protein_coding	0.890203
ENSDARG00000033566	cyp17a1	13	protein_coding	0.89016
ENSDARG00000058822	wnt3a	2	protein_coding	0.889293
ENSDARG00000104101	RIMBP2			0.887098
ENSDARG00000103264	DCDC2C	17	protein_coding	0.886304
ENSDARG00000104312	POU2AF1	15	protein_coding	0.886131
ENSDARG00000100132	CU929402.2	22	protein_coding	0.884633
ENSDARG00000051965	btr01	1	protein_coding	0.883614
ENSDARG00000087762	RAB27B	21	protein_coding	0.883478
ENSDARG00000045586	FTL			0.88332
ENSDARG00000076126	ACTC1			0.882595
ENSDARG00000079659	wdr53	15	protein_coding	0.881969
ENSDARG00000014531	atg4a	21	protein_coding	0.880989
ENSDARG00000100446	si:ch211-286o17.1	6	protein_coding	0.880985
ENSDARG00000103988	tmem8c	5	protein_coding	0.880779
ENSDARG00000086616	CABZ01093075.1	16	protein_coding	0.879771
ENSDARG00000042526	sebox	5	protein_coding	0.878534
ENSDARG00000102778	fgf17	8	protein_coding	0.87783
ENSDARG00000062693	nrxn3b	20	protein_coding	0.87734
ENSDARG00000021866	upk1a	16	protein_coding	0.875984
ENSDARG00000018328	rhoad	8	protein_coding	0.875621
ENSDARG00000010945	rapgef6	21	protein_coding	0.875311
ENSDARG00000022203	gtf2ird1	5	protein_coding	0.87516
ENSDARG00000039145	plaub	12	protein_coding	0.875018
ENSDARG00000103994	ppiab	10	protein_coding	0.874638
ENSDARG00000075225	si:ch211-223a10.1	13	protein_coding	0.874434
ENSDARG00000001621	nfyal	8	protein_coding	0.874189
ENSDARG00000018025	tbx2a	5	protein_coding	0.873937
ENSDARG00000017038	zgc:152670	2	protein_coding	0.873791
ENSDARG00000028949	ZBTB26	5	protein_coding	0.873571
ENSDARG00000104507	SBSPON	24	protein_coding	0.872413
ENSDARG00000094053	si:ch211-212o2.16	9	processed_transcript	0.871879
ENSDARG00000100423	taf6	5	processed_transcript	0.870294
ENSDARG00000094186	si:rp71-78h1.11	9	processed_transcript	0.869918
ENSDARG00000074084	strip1	22	protein_coding	0.869306
ENSDARG00000003429	hnrpdl	10	protein_coding	0.868366
ENSDARG00000008413	atp11a	1	protein_coding	0.868154
ENSDARG00000089230	ZNF707			0.866248
ENSDARG00000092281	FLNB			0.865906
ENSDARG00000092633	si:dkey-193h7.5	5	processed_transcript	0.862299
ENSDARG00000090315	CU929052.2	13	protein_coding	0.862204
ENSDARG00000099921	tbce	11	protein_coding	0.862079
ENSDARG00000003157	nfkbil1	10	protein_coding	0.861322
ENSDARG00000069159	rab38b	10	protein_coding	0.860896
ENSDARG00000099955	CABZ01009880.1	3	protein_coding	0.859296
ENSDARG00000059177	tax1bp3	11	protein_coding	0.858694
ENSDARG00000101980	bmper	16	protein_coding	0.857874
ENSDARG00000102711	si:ch211-25b15.1	3	antisense	0.857731
ENSDARG00000031336	hsd20b2	5	protein_coding	0.857552
ENSDARG00000068582	rnf44	14	protein_coding	0.855956
ENSDARG00000094422	si:dkey-12l12.1	24	protein_coding	0.853875
ENSDARG00000035883	nt5c1aa	19	protein_coding	0.85346
ENSDARG00000090986	si:dkeyp-115e12.6	14	protein_coding	0.853126
ENSDARG00000101320	si:dkey-50i6.5	21	protein_coding	0.85307
ENSDARG00000007975	fth1b	25	protein_coding	0.852849
ENSDARG00000100313	pip5k1cb	2	protein_coding	0.852694
ENSDARG00000035858	cnn2	2	protein_coding	0.852658
ENSDARG00000028937	taf1b	20	protein_coding	0.852624
ENSDARG00000096319	si:ch211-239j9.1	6	protein_coding	0.852081
ENSDARG00000031150	gba3	7	protein_coding	0.848259
ENSDARG00000098959	CABZ01113771.1	KN149914.1	protein_coding	0.847253
ENSDARG00000098125	CABZ01072550.1	5	protein_coding	0.847171
ENSDARG00000052578	c6ast4	7	protein_coding	0.845402
ENSDARG00000058553	sprb	8	protein_coding	0.845172
ENSDARG00000012177	rab4b	15	protein_coding	0.844469
ENSDARG00000020442	snx5	13	protein_coding	0.843797
ENSDARG00000103708	BX000703.1	4	protein_coding	0.843775
ENSDARG00000039142	arpc5a	2	protein_coding	0.842918
ENSDARG00000101527	IL1R2			0.842321
ENSDARG00000091509	atp6ap1la	11	protein_coding	0.841757
ENSDARG00000039063	PGBD4			0.8412
ENSDARG00000052388	pcgf5b	12	protein_coding	0.840308
ENSDARG00000044281	erbb2ip	10	protein_coding	0.839237
ENSDARG00000059399	si:ch211-160o17.6	11	protein_coding	0.838912
ENSDARG00000037748	slc43a1b	1	protein_coding	0.83864
ENSDARG00000045632	BMP10			0.837957
ENSDARG00000091869	zgc:162958	4	protein_coding	0.835742
ENSDARG00000063097	scube1	4	protein_coding	0.835704
ENSDARG00000007207	cnpy2	11	protein_coding	0.835554
ENSDARG00000044760	gnaia	25	protein_coding	0.831965
ENSDARG00000019360	sec23b	6	protein_coding	0.831889
ENSDARG00000078598	DUSP18	2	protein_coding	0.831474
ENSDARG00000087636	si:dkeyp-86f7.3	14	protein_coding	0.831247
ENSDARG00000015184	mpp3a	3	protein_coding	0.83075
ENSDARG00000014536	pfdn1	21	protein_coding	0.830643
ENSDARG00000090600	si:ch211-213a13.1	22	processed_transcript	0.82938
ENSDARG00000067656	kcmf1	5	protein_coding	0.828631
ENSDARG00000086327	srrm4	5	protein_coding	0.828228
ENSDARG00000093405	casp6	3	protein_coding	0.826738
ENSDARG00000007444	ift81	8	protein_coding	0.825321
ENSDARG00000097281	si:dkey-7i4.20	15	protein_coding	0.824483
ENSDARG00000008170	dbnla	10	protein_coding	0.824436
ENSDARG00000062801	erfl3	16	protein_coding	0.823095
ENSDARG00000077986	TMEM151A			0.822167
ENSDARG00000014953	cnih3	20	protein_coding	0.82156
ENSDARG00000079095	rin1a	21	protein_coding	0.818329
ENSDARG00000021150	valopa	13	protein_coding	0.817919
ENSDARG00000052954	rab25b	16	protein_coding	0.814611
ENSDARG00000007990	wt1b	18	protein_coding	0.81307
ENSDARG00000097611	si:ch73-304f21.2	22	processed_transcript	0.812311
ENSDARG00000052376	b3gnt2a	1	protein_coding	0.809736
ENSDARG00000020811	efemp2b	21	protein_coding	0.808048
ENSDARG00000006092	rad21a	16	protein_coding	0.806146
ENSDARG00000069795	zgc:154058	13	protein_coding	0.805661
ENSDARG00000095204	si:ch211-197g22.1	18	processed_transcript	0.805449
ENSDARG00000062565	kcnh4a	3	protein_coding	0.804268
ENSDARG00000055086	ggnbp2	5	protein_coding	0.802023
ENSDARG00000037883	prcp	15	protein_coding	0.80155
ENSDARG00000103319	si:ch73-359m17.7	19	protein_coding	0.800729
ENSDARG00000097944	si:dkey-148h10.6	6	lincRNA	0.800218
ENSDARG00000059387	fgf7	18	protein_coding	0.799174
ENSDARG00000104846	atg10	10	protein_coding	0.794264
ENSDARG00000101299	CABZ01064248.1	14	protein_coding	0.793956
ENSDARG00000094491	si:ch211-202m22.1	13	protein_coding	0.791335
ENSDARG00000100498	CABZ01079251.1	3	protein_coding	0.789375
ENSDARG00000088708	ngfra	3	protein_coding	0.788347
ENSDARG00000068621	si:ch211-181d7.3	15	protein_coding	0.788009
ENSDARG00000038141	atf4b	3	protein_coding	0.787526
ENSDARG00000062973	ttll7	11	protein_coding	0.786939
ENSDARG00000070229	C11H1orf116			0.786269
ENSDARG00000079008	FAM189B	16	protein_coding	0.785087
ENSDARG00000097058	si:ch211-60j9.3	6	antisense	0.783481
ENSDARG00000088091	pfn1	23	protein_coding	0.783292
ENSDARG00000060184	pkn1a	1	protein_coding	0.783192
ENSDARG00000011945	slc35e1	11	protein_coding	0.782951
ENSDARG00000105154	creg1	KN150699.1	protein_coding	0.781447
ENSDARG00000052336	ociad2	20	protein_coding	0.78113
ENSDARG00000040643	ccr10	24	protein_coding	0.780295
ENSDARG00000100324	AL627305.1	21	protein_coding	0.780214
ENSDARG00000075143	nanp	13	protein_coding	0.779231
ENSDARG00000099695	si:dkey-61n16.5	3	protein_coding	0.778692
ENSDARG00000038583	abraa	6	protein_coding	0.777795
ENSDARG00000099619	GTF3C1			0.777547
ENSDARG00000103380	LPIN1			0.775503
ENSDARG00000093646	si:ch211-270n8.3	13	processed_transcript	0.775099
ENSDARG00000098667	grin3bb	11	protein_coding	0.774142
ENSDARG00000054447	SLC29A1			0.773946
ENSDARG00000087032	RBBP8NL	23	protein_coding	0.770507
ENSDARG00000063436	RPH3A	10	protein_coding	0.770434
ENSDARG00000016160	gmpr	19	protein_coding	0.768914
ENSDARG00000058327	neu3.3	21	protein_coding	0.768733
ENSDARG00000058803	grk1a	1	protein_coding	0.768312
ENSDARG00000018296	rev1	9	protein_coding	0.767257
ENSDARG00000059130	gata1b	8	protein_coding	0.765911
ENSDARG00000055530	sertad2b	13	protein_coding	0.76573
ENSDARG00000091349	plekhd1	17	protein_coding	0.765337
ENSDARG00000092712	si:dkeyp-87e3.3	8	processed_transcript	0.764867
ENSDARG00000002240	psmb6	23	protein_coding	0.764085
ENSDARG00000079355	flrt2	20	protein_coding	0.764065
ENSDARG00000054666	pgpep1	2	protein_coding	0.761156
ENSDARG00000012609	hpx	9	protein_coding	0.760541
ENSDARG00000096809	si:ch211-168b3.2	2	protein_coding	0.759735
ENSDARG00000102110	PBXIP1	KN150387.1	protein_coding	0.758938
ENSDARG00000062745	socs5b	13	protein_coding	0.758652
ENSDARG00000015990	hcfc1a	11	protein_coding	0.758488
ENSDARG00000102619	si:dkeyp-79b7.13	22	lincRNA	0.758287
ENSDARG00000076144	si:ch211-74m13.3	3	protein_coding	0.757382
ENSDARG00000056621	ctcf	18	protein_coding	0.757173
ENSDARG00000040487	zgc:113176	17	protein_coding	0.756298
ENSDARG00000102463	cox18	14	protein_coding	0.755346
ENSDARG00000035957	gmnn	19	protein_coding	0.75529
ENSDARG00000102537	CABZ01007816.1	7	protein_coding	0.754933
ENSDARG00000098323	FO704889.1	16	protein_coding	0.753709
ENSDARG00000059781	atcayb	2	protein_coding	0.753651
ENSDARG00000102586	zgc:152938	4	protein_coding	0.752905
ENSDARG00000012656	atf6	20	protein_coding	0.751781
ENSDARG00000104693	il6st	10	protein_coding	0.750583
ENSDARG00000015206	hnrnpua	17	protein_coding	0.750121
ENSDARG00000094448	si:dkey-12f6.2	3	processed_transcript	0.749918
ENSDARG00000058421	lgi1b	12	protein_coding	0.749699
ENSDARG00000040237	mef2d	16	protein_coding	0.749253
ENSDARG00000041609	adarb1a	22	protein_coding	0.74789
ENSDARG00000100390	CABZ01021450.2	4	protein_coding	0.747291
ENSDARG00000079785	si:dkeyp-73a2.2	23	lincRNA	0.746678
ENSDARG00000091699	capn2a	13	protein_coding	0.746434
ENSDARG00000031116	dnal4a	3	protein_coding	0.746298
ENSDARG00000079967	prkd3	17	protein_coding	0.74609
ENSDARG00000015537	gad2	24	protein_coding	0.745862
ENSDARG00000103297	FO704607.1	12	protein_coding	0.745129
ENSDARG00000092402	si:ch211-208h1.1	18	antisense	0.744795
ENSDARG00000053583	cers6	9	protein_coding	0.744026
ENSDARG00000059483	tead1b	7	protein_coding	0.743991
ENSDARG00000097197	si:ch211-129i21.3	3	processed_transcript	0.743768
ENSDARG00000087349	reep6	11	protein_coding	0.743191
ENSDARG00000023759	zgc:73226	5	protein_coding	0.742346
ENSDARG00000019693	clcn5a	21	protein_coding	0.741197
ENSDARG00000095246	si:dkey-20j10.2	5	processed_transcript	0.741005
ENSDARG00000059175	cep19	22	protein_coding	0.740861
ENSDARG00000096580	si:ch211-42i9.10	1	antisense	0.739851
ENSDARG00000004618	stx2a	21	protein_coding	0.739815
ENSDARG00000089382	zgc:158463	5	protein_coding	0.739242
ENSDARG00000036542	pknox1.2	1	protein_coding	0.739123
ENSDARG00000058212	ndnl2	23	protein_coding	0.739011
ENSDARG00000012610	saga	2	protein_coding	0.738151
ENSDARG00000097021	si:ch73-282k6.1	3	processed_transcript	0.738013
ENSDARG00000007553	opn4.1	2	protein_coding	0.737401
ENSDARG00000035161	pkdcca	13	protein_coding	0.737375
ENSDARG00000076073	ap1s3a	15	protein_coding	0.735451
ENSDARG00000102254	pycr1a	3	protein_coding	0.734188
ENSDARG00000013024	erap1a	10	protein_coding	0.730032
ENSDARG00000058696	tbl1xr1a	11	protein_coding	0.729553
ENSDARG00000063157	mapk8ip2	18	protein_coding	0.728391
ENSDARG00000099010	CABZ01004882.1	KN150578.1	protein_coding	0.727787
ENSDARG00000103067	adgrd2	8	protein_coding	0.726992
ENSDARG00000042145	lhx8b	8	protein_coding	0.726753
ENSDARG00000101695	si:dkey-26m3.3	4	protein_coding	0.725833
ENSDARG00000095678	ftr36	2	protein_coding	0.724405
ENSDARG00000095188	si:dkey-189h5.6	5	protein_coding	0.724027
ENSDARG00000071879	tgfb2l	14	protein_coding	0.723266
ENSDARG00000038668	gbp1	2	protein_coding	0.722754
ENSDARG00000098378	si:ch211-7c8.2	7	lincRNA	0.722279
ENSDARG00000014101	pyroxd2	13	protein_coding	0.72207
ENSDARG00000101200	zgc:112964	12	protein_coding	0.721395
ENSDARG00000051816	aass	25	protein_coding	0.720802
ENSDARG00000029204	tyrp1a	7	protein_coding	0.720688
ENSDARG00000099098	C1GALT1			0.720323
ENSDARG00000077964	LIMD1	16	protein_coding	0.718016
ENSDARG00000020759	ef1	14	protein_coding	0.717893
ENSDARG00000029296	si:ch211-134n22.1	14	protein_coding	0.715952
ENSDARG00000029370	ankrd6b	20	protein_coding	0.714105
ENSDARG00000009982	fam199x	14	protein_coding	0.713832
ENSDARG00000101777	pdlim5a	5	protein_coding	0.713419
ENSDARG00000094332	vgll4a	23	protein_coding	0.712532
ENSDARG00000021398	mul1a	2	protein_coding	0.712499
ENSDARG00000096858	si:ch211-121k8.4	9	antisense	0.711577
ENSDARG00000102043	CABZ01040256.1	6	protein_coding	0.710048
ENSDARG00000045750	syt10	4	protein_coding	0.708985
ENSDARG00000098810	VSTM2B			0.708545
ENSDARG00000044484	cdc23	21	protein_coding	0.708059
ENSDARG00000099486	CR387997.1	4	protein_coding	0.707423
ENSDARG00000090903	CREB3L3			0.707185
ENSDARG00000063612	antxr1c	12	protein_coding	0.706961
ENSDARG00000062087	nceh1b	24	protein_coding	0.705519
ENSDARG00000045788	avpr1ab	4	protein_coding	0.705285
ENSDARG00000002576	cabp5a	12	protein_coding	0.705285
ENSDARG00000100181	LAMP1			0.703922
ENSDARG00000038235	pkdccb	17	protein_coding	0.703813
ENSDARG00000043795	arhgdia	3	protein_coding	0.703305
ENSDARG00000002897	INPP1	11	protein_coding	0.702938
ENSDARG00000075327	dock10	15	protein_coding	0.702902
ENSDARG00000087562	znf1036	4	protein_coding	0.698907
ENSDARG00000005216	zgc:158328	15	protein_coding	0.698751
ENSDARG00000097937	si:dkey-172k15.5	4	protein_coding	0.698098
ENSDARG00000093651	ftr26	2	protein_coding	0.698083
ENSDARG00000028475	lin9	20	protein_coding	0.697133
ENSDARG00000019128	tpm4b	2	protein_coding	0.697053
ENSDARG00000038754	plk3	2	protein_coding	0.69656
ENSDARG00000040266	sox19b	7	protein_coding	0.696456
ENSDARG00000099392	si:dkey-59h7.2	7	lincRNA	0.696341
ENSDARG00000062998	pglyrp2	6	protein_coding	0.695276
ENSDARG00000019223	arglu1a	9	protein_coding	0.694872
ENSDARG00000029881	kcnh2a	2	protein_coding	0.694072
ENSDARG00000034753	tspan3a	18	protein_coding	0.693662
ENSDARG00000033771	hspbap1	9	protein_coding	0.693393
ENSDARG00000041502	tgfb1a	15	protein_coding	0.69222
ENSDARG00000009341	nrap	12	protein_coding	0.691608
ENSDARG00000079412	ftr02	2	protein_coding	0.690239
ENSDARG00000027063	arpc1b	3	protein_coding	0.68953
ENSDARG00000055412	mylk4b	20	protein_coding	0.689252
ENSDARG00000041220	ftr53	9	protein_coding	0.688165
ENSDARG00000061688	arvcfb	5	protein_coding	0.687348
ENSDARG00000003017	zgc:55512	9	protein_coding	0.686793
ENSDARG00000036446	PRKAR2B	25	protein_coding	0.686759
ENSDARG00000022165	mgst1.2	4	protein_coding	0.686272
ENSDARG00000090064	TMEM179			0.68623
ENSDARG00000007886	slc35b2	20	protein_coding	0.686212
ENSDARG00000043589	ca4a	5	protein_coding	0.684255
ENSDARG00000008723	prkcba	1	protein_coding	0.683986
ENSDARG00000016393	arf1l	24	protein_coding	0.683028
ENSDARG00000102959	zgc:171220	21	protein_coding	0.680341
ENSDARG00000030478	zgc:66484	9	protein_coding	0.680008
ENSDARG00000067985	ftr23	2	protein_coding	0.678971
ENSDARG00000056934	hepacama	15	protein_coding	0.678806
ENSDARG00000009214	tmem180	12	protein_coding	0.678533
ENSDARG00000026635	asb1	9	protein_coding	0.677612
ENSDARG00000057010	si:dkey-154b15.1	19	protein_coding	0.675022
ENSDARG00000096717	si:rp71-1c10.7	12	lincRNA	0.673905
ENSDARG00000067567	SLC6A13	25	protein_coding	0.673369
ENSDARG00000003257	zgc:101559	9	protein_coding	0.672591
ENSDARG00000091137	CABZ01079258.1	21	protein_coding	0.671644
ENSDARG00000074526	zbtb16b	15	protein_coding	0.671423
ENSDARG00000008396	ftr24	2	protein_coding	0.669473
ENSDARG00000076544	aldh5a1	16	protein_coding	0.669188
ENSDARG00000076969	ftr22	2	protein_coding	0.668783
ENSDARG00000055253	slc12a10.3	7	protein_coding	0.666431
ENSDARG00000043842	C20H1orf198	20	protein_coding	0.666428
ENSDARG00000018587	zgc:152658	1	protein_coding	0.6659
ENSDARG00000098557	BX323564.1	2	protein_coding	0.665192
ENSDARG00000105041	CABZ01024659.1	10	protein_coding	0.664304
ENSDARG00000068233	CD53	5	protein_coding	0.662326
ENSDARG00000096205	znf997	4	protein_coding	0.660333
ENSDARG00000088079	tmed6	25	protein_coding	0.660322
ENSDARG00000060054	epc1b	2	protein_coding	0.65947
ENSDARG00000104232	si:dkey-165b20.1	4	protein_coding	0.65853
ENSDARG00000069280	tsen15	2	protein_coding	0.6579
ENSDARG00000001767	slc29a2	21	protein_coding	0.656902
ENSDARG00000071636	BX511034.2	22	protein_coding	0.65549
ENSDARG00000086897	si:dkey-7i4.1	15	protein_coding	0.655058
ENSDARG00000067507	kctd8	14	protein_coding	0.653915
ENSDARG00000053876	klhl26	11	protein_coding	0.653339
ENSDARG00000074287	sptlc2b	20	protein_coding	0.651214
ENSDARG00000059055	ft2	19	protein_coding	0.650912
ENSDARG00000018327	illr3	19	protein_coding	0.649775
ENSDARG00000032056	arl6	1	protein_coding	0.64966
ENSDARG00000068456	tmem91	18	protein_coding	0.648921
ENSDARG00000039935	SIM2	3	protein_coding	0.647673
ENSDARG00000094263	si:ch1073-365n21.1	22	processed_transcript	0.647284
ENSDARG00000091885	grnas	19	antisense	0.644837
ENSDARG00000019231	spna2	21	protein_coding	0.639745
ENSDARG00000098031	si:ch73-144d13.8	15	protein_coding	0.638651
ENSDARG00000027017	ppp2r5a	20	protein_coding	0.637536
ENSDARG00000104221	sat2b	5	protein_coding	0.636134
ENSDARG00000079751	megf8	16	protein_coding	0.635468
ENSDARG00000020607	emc3	6	protein_coding	0.635325
ENSDARG00000071304	tbc1d2	14	protein_coding	0.635079
ENSDARG00000103714	rab6a	10	protein_coding	0.634473
ENSDARG00000104618	grem1b	17	protein_coding	0.634322
ENSDARG00000062397	ndst1a	14	protein_coding	0.633067
ENSDARG00000002369	UBC	5	protein_coding	0.631194
ENSDARG00000063713	SYNGAP1			0.630357
ENSDARG00000020884	gli2b	11	protein_coding	0.629037
ENSDARG00000086450	tdg.2	25	protein_coding	0.628075
ENSDARG00000023228	vsnl1a	20	protein_coding	0.627952
ENSDARG00000001835	nalcn	9	protein_coding	0.627304
ENSDARG00000101935	si:ch211-195b11.4	14	antisense	0.626088
ENSDARG00000079985	nrip2	4	protein_coding	0.625656
ENSDARG00000009549	ubr4	23	protein_coding	0.625477
ENSDARG00000097855	si:ch211-3o3.9	9	protein_coding	0.625106
ENSDARG00000037398	zgc:113229	14	protein_coding	0.62438
ENSDARG00000076699	ipmka	13	protein_coding	0.622761
ENSDARG00000103650	si:ch73-329n5.1	12	protein_coding	0.622097
ENSDARG00000099788	CABZ01085971.1	16	protein_coding	0.62185
ENSDARG00000079664	DDO	17	protein_coding	0.62121
ENSDARG00000021195	st8sia6	3	protein_coding	0.619384
ENSDARG00000032769	slc38a9	10	protein_coding	0.617372
ENSDARG00000011049	slc17a9b	23	protein_coding	0.617132
ENSDARG00000015201	pcmt	20	protein_coding	0.61655
ENSDARG00000095692	si:ch211-210h11.7	19	antisense	0.616388
ENSDARG00000039515	atf4a	6	protein_coding	0.612065
ENSDARG00000020893	slc25a22	6	protein_coding	0.611218
ENSDARG00000058647	hck	23	protein_coding	0.61119
ENSDARG00000092241	znf1009	4	protein_coding	0.610986
ENSDARG00000092337	gas5	8	processed_transcript	0.609983
ENSDARG00000092573	si:ch211-3o3.8	9	processed_transcript	0.608874
ENSDARG00000063162	cmtm8b	16	protein_coding	0.608322
ENSDARG00000009961	rundc3b	16	protein_coding	0.607527
ENSDARG00000104339	FQ377629.1	6	protein_coding	0.604774
ENSDARG00000042670	eps15l1a	22	protein_coding	0.603761
ENSDARG00000043584	ifit15	17	protein_coding	0.603299
ENSDARG00000061048	ranbp9	2	protein_coding	0.602085
ENSDARG00000069852	lipt2	15	protein_coding	0.601535
ENSDARG00000063519	PLEKHB1	10	protein_coding	0.600912
ENSDARG00000075597	flrt1b	14	protein_coding	0.600718
ENSDARG00000076163	col19a1	13	protein_coding	0.600583
ENSDARG00000077034	NMNAT3	2	protein_coding	0.599086
ENSDARG00000079004	TANC2			0.597635
ENSDARG00000034714	esyt1a	23	protein_coding	0.596155
ENSDARG00000104798	BX510922.1	21	protein_coding	0.594801
ENSDARG00000096834	si:ch211-155k24.9	19	protein_coding	0.594626
ENSDARG00000058256	draxin	11	protein_coding	0.594525
ENSDARG00000079738	znf219	7	protein_coding	0.594373
ENSDARG00000040190	qdpra	14	protein_coding	0.592602
ENSDARG00000099264	BX324003.3	4	protein_coding	0.59216
ENSDARG00000075525	cln8	17	protein_coding	0.591623
ENSDARG00000102934	noa1	14	protein_coding	0.589871
ENSDARG00000075181	crfb16	2	protein_coding	0.58931
ENSDARG00000099614	PURA			0.588927
ENSDARG00000091304	CARD19	11	protein_coding	0.588875
ENSDARG00000094324	efemp2a	14	protein_coding	0.588377
ENSDARG00000055983	v2rh12	18	protein_coding	0.58809
ENSDARG00000055722	bco2a	5	protein_coding	0.58594
ENSDARG00000078475	klhl23	9	protein_coding	0.585819
ENSDARG00000079034	si:dkey-19b23.11	7	protein_coding	0.585338
ENSDARG00000026907	slc48a1a	23	protein_coding	0.585119
ENSDARG00000052176	C3H19orf66	3	protein_coding	0.584258
ENSDARG00000103462	DVL3			0.583528
ENSDARG00000061544	ano6	4	protein_coding	0.581581
ENSDARG00000053568	pstpip1b	7	protein_coding	0.581409
ENSDARG00000078966	rbm15b	22	protein_coding	0.581369
ENSDARG00000017272	eapp	17	protein_coding	0.581366
ENSDARG00000092900	si:ch211-279m15.1	20	processed_transcript	0.579452
ENSDARG00000093188	si:dkey-75a21.2	8	protein_coding	0.578137
ENSDARG00000096837	si:dkey-167o9.3	15	lincRNA	0.577999
ENSDARG00000087954	rac1b	3	protein_coding	0.576986
ENSDARG00000052371	higd2a	14	protein_coding	0.574539
ENSDARG00000096989	fam110c	23	protein_coding	0.572044
ENSDARG00000035732	arntl1b	7	protein_coding	0.571793
ENSDARG00000035781	ctdnep1b	7	protein_coding	0.571438
ENSDARG00000096536	si:dkey-58j19.6	1	processed_transcript	0.571361
ENSDARG00000079914	stoml3a	15	protein_coding	0.570253
ENSDARG00000038812	e2f5	2	protein_coding	0.568172
ENSDARG00000102950	si:ch211-241b2.1	21	protein_coding	0.566488
ENSDARG00000044669	hp1bp3	11	protein_coding	0.564146
ENSDARG00000091042	sacs	15	protein_coding	0.564017
ENSDARG00000027500	oxsr1b	24	protein_coding	0.562317
ENSDARG00000052789	azin1a	16	protein_coding	0.562113
ENSDARG00000002659	mapre1b	23	protein_coding	0.561723
ENSDARG00000099978	GLCCI1			0.561515
ENSDARG00000097192	si:ch73-59c19.2	16	antisense	0.560935
ENSDARG00000071460	PLEKHA4	24	protein_coding	0.559892
ENSDARG00000104641	si:ch211-261d7.6	16	protein_coding	0.559447
ENSDARG00000098838	sdr42e1	18	protein_coding	0.559269
ENSDARG00000036335	c1galt1c1	14	protein_coding	0.555897
ENSDARG00000102841	CABZ01053753.1	9	protein_coding	0.555635
ENSDARG00000031496	ap1ar	14	protein_coding	0.552077
ENSDARG00000045064	ablim1b	12	protein_coding	0.550756
ENSDARG00000099091	si:ch73-158n7.2	5	lincRNA	0.550404
ENSDARG00000014676	bckdhb	16	protein_coding	0.549829
ENSDARG00000026829	cotl1	18	protein_coding	0.549389
ENSDARG00000069043	HSD11B1L			0.549375
ENSDARG00000094457	si:dkey-222f8.6	4	antisense	0.547666
ENSDARG00000037203	insig2	9	protein_coding	0.547581
ENSDARG00000095396	si:ch73-383o19.2	23	antisense	0.546716
ENSDARG00000101072	cnot6b	14	protein_coding	0.546156
ENSDARG00000103909	CABZ01094623.1	KN149755.1	protein_coding	0.545247
ENSDARG00000096988	cishb	11	antisense	0.545155
ENSDARG00000034240	capza1a	6	protein_coding	0.54503
ENSDARG00000027807	fynrk	20	protein_coding	0.544898
ENSDARG00000091843	UBAP1L			0.544151
ENSDARG00000098257	pcdh15a	13	protein_coding	0.543786
ENSDARG00000040725	zgc:114130	15	protein_coding	0.542749
ENSDARG00000088975	si:ch211-14k19.8	1	protein_coding	0.542318
ENSDARG00000104372	gnb1b	6	protein_coding	0.540852
ENSDARG00000054542	IL12B			0.540441
ENSDARG00000038306	tsc22d1	9	protein_coding	0.538603
ENSDARG00000087843	CABZ01083501.1	25	protein_coding	0.537497
ENSDARG00000074899	taok2a	3	protein_coding	0.536606
ENSDARG00000053291	pnrc2	16	protein_coding	0.536417
ENSDARG00000101751	si:ch211-133h13.1	4	protein_coding	0.53562
ENSDARG00000001015	znf384l	19	protein_coding	0.534259
ENSDARG00000096072	si:dkey-29j8.4	4	sense_intronic	0.532853
ENSDARG00000080166	CR376852.1	21	miRNA	0.53077
ENSDARG00000075055	ggt1l2.1	1	protein_coding	0.530373
ENSDARG00000023151	ucp1	1	protein_coding	0.529535
ENSDARG00000037894	ezh1	3	protein_coding	0.529417
ENSDARG00000105161	si:dkey-238g7.1	4	protein_coding	0.528109
ENSDARG00000102851	CABZ01051012.1	KN150600.1	protein_coding	0.52782
ENSDARG00000063167	chkb	18	protein_coding	0.526948
ENSDARG00000013669	napba	17	protein_coding	0.525945
ENSDARG00000014498	ythdf2	17	protein_coding	0.524754
ENSDARG00000037618	ddit4	12	protein_coding	0.524561
ENSDARG00000095653	si:ch211-32p8.2	24	processed_transcript	0.524301
ENSDARG00000099355	si:ch211-238e22.1	4	processed_transcript	0.523968
ENSDARG00000079712	GAL3ST4	7	protein_coding	0.523601
ENSDARG00000099577	si:dkey-182g1.10	22	protein_coding	0.522998
ENSDARG00000062511	golga3	5	protein_coding	0.522202
ENSDARG00000099404	CR753902.1	9	protein_coding	0.522142
ENSDARG00000040920	si:dkey-49n23.1	22	protein_coding	0.520071
ENSDARG00000035066	ubtf	3	protein_coding	0.519611
ENSDARG00000026395	rfx4	18	protein_coding	0.517913
ENSDARG00000075054	RASGRF2			0.516888
ENSDARG00000027734	srsf5b	20	protein_coding	0.516651
ENSDARG00000030530	slc22a2	20	protein_coding	0.516084
ENSDARG00000014976	lims2	9	protein_coding	0.515839
ENSDARG00000055874	cpe	1	protein_coding	0.515831
ENSDARG00000105287	mpp1	21	protein_coding	0.514937
ENSDARG00000041421	taz	23	protein_coding	0.514562
ENSDARG00000074892	pde6d	6	protein_coding	0.514421
ENSDARG00000027065	slc38a3a	11	protein_coding	0.514162
ENSDARG00000102000	wu:fj30f06	15	protein_coding	0.513713
ENSDARG00000075346	tmem129	14	protein_coding	0.513115
ENSDARG00000076093	ftr76	15	protein_coding	0.511636
ENSDARG00000052155	lrrc8ab	5	protein_coding	0.510275
ENSDARG00000060537	atad2b	20	protein_coding	0.506962
ENSDARG00000095556	si:dkey-238c7.12	18	processed_transcript	0.50616
ENSDARG00000005159	cyth3b	3	protein_coding	0.505513
ENSDARG00000104840	si:dkey-28a3.2	7	protein_coding	0.505386
ENSDARG00000105300	BX927081.1	6	protein_coding	0.503769
ENSDARG00000088160	CABZ01056629.1	15	protein_coding	0.502926
ENSDARG00000099160	si:dkey-10g2.5	5	processed_transcript	0.502087
ENSDARG00000007289	METRNL			0.502005
ENSDARG00000053835	plekhh1	17	protein_coding	0.50151
ENSDARG00000076360	rpl37	2	protein_coding	0.500572
ENSDARG00000037837	ogfr	23	protein_coding	0.499266
ENSDARG00000095152	PKIB			0.499083
ENSDARG00000009901	slc38a5a	8	protein_coding	0.497649
ENSDARG00000088493	si:ch211-149k12.3	17	protein_coding	0.49749
ENSDARG00000039914	gapdhs	16	protein_coding	0.497282
ENSDARG00000038068	ddx5	3	protein_coding	0.496813
ENSDARG00000094147	znf1111	4	protein_coding	0.494898
ENSDARG00000016256	nudt3a	23	protein_coding	0.492685
ENSDARG00000090052	BX470211.1	7	protein_coding	0.490973
ENSDARG00000025593	plekhj1	2	protein_coding	0.490794
ENSDARG00000039062	morn4	13	protein_coding	0.490144
ENSDARG00000092252	TRIM14			0.489691
ENSDARG00000078725	nos1apa	6	protein_coding	0.488664
ENSDARG00000058115	fgfr2	13	protein_coding	0.488583
ENSDARG00000103976	BX544877.1	25	protein_coding	0.488109
ENSDARG00000033327	unc5b	13	protein_coding	0.487786
ENSDARG00000098081	GABRR1			0.487691
ENSDARG00000103037	CR848788.1	16	protein_coding	0.487677
ENSDARG00000011422	ryr1a	10	protein_coding	0.487636
ENSDARG00000008748	ube2na	18	protein_coding	0.48744
ENSDARG00000070487	MARC2	17	protein_coding	0.486317
ENSDARG00000095108	si:ch211-239f4.4	1	processed_transcript	0.484724
ENSDARG00000017595	ccdc6b	12	protein_coding	0.484715
ENSDARG00000006279	rragd	17	protein_coding	0.483054
ENSDARG00000099342	crfb15	1	protein_coding	0.483019
ENSDARG00000059763	gabrd	8	protein_coding	0.48049
ENSDARG00000016363	her8a	7	protein_coding	0.479157
ENSDARG00000071173	slc12a10.2	7	protein_coding	0.478682
ENSDARG00000038300	rnf34a	8	protein_coding	0.478577
ENSDARG00000059885	frmd3	8	protein_coding	0.478514
ENSDARG00000061458	phf14	19	protein_coding	0.477747
ENSDARG00000055373	sema3fb	11	protein_coding	0.477576
ENSDARG00000102803	CABZ01087091.1	10	protein_coding	0.476936
ENSDARG00000102040	linc-mir30e-2	13	lincRNA	0.47581
ENSDARG00000100961	zgc:174648	4	protein_coding	0.475608
ENSDARG00000097964	arhgef33	17	protein_coding	0.473825
ENSDARG00000076972	si:dkey-208k22.3	2	protein_coding	0.473747
ENSDARG00000070961	lepr	6	protein_coding	0.473284
ENSDARG00000037628	trpt1	14	protein_coding	0.472329
ENSDARG00000079895	ehbp1l1b	10	protein_coding	0.471919
ENSDARG00000032575	ywhaz	19	protein_coding	0.471638
ENSDARG00000015653	tnip1	14	protein_coding	0.470312
ENSDARG00000105047	si:ch211-134a4.7	21	lincRNA	0.470287
ENSDARG00000018914	hnrnpk	8	protein_coding	0.469513
ENSDARG00000095578	si:dkey-222h21.7	1	protein_coding	0.468975
ENSDARG00000040332	crfb2	9	protein_coding	0.468772
ENSDARG00000101593	zgc:163077	21	protein_coding	0.468198
ENSDARG00000059029	mmp28	15	protein_coding	0.467432
ENSDARG00000061021	fam160a1a	1	protein_coding	0.466925
ENSDARG00000100838	BX640584.3	4	protein_coding	0.464933
ENSDARG00000062501	hhipl1	17	protein_coding	0.464625
ENSDARG00000059305	tmem37	9	protein_coding	0.46384
ENSDARG00000075141	gprc5bb	1	protein_coding	0.463235
ENSDARG00000060126	acyp1	17	protein_coding	0.462229
ENSDARG00000019752	rom1a	5	protein_coding	0.4618
ENSDARG00000015907	dcbld1	20	protein_coding	0.46133
ENSDARG00000093931	fam101b	15	protein_coding	0.460778
ENSDARG00000001676	gpm6bb	9	protein_coding	0.460443
ENSDARG00000094889	cplx4c	2	protein_coding	0.460077
ENSDARG00000074468	prdm11	25	protein_coding	0.459998
ENSDARG00000098843	FQ311879.1	3	protein_coding	0.45862
ENSDARG00000075530	pigu	6	protein_coding	0.458197
ENSDARG00000090982	slc44a1b	14	protein_coding	0.455489
ENSDARG00000003208	pomk	13	protein_coding	0.455127
ENSDARG00000102202	phospho2	6	protein_coding	0.453297
ENSDARG00000100803	zgc:113443	3	protein_coding	0.453048
ENSDARG00000101010	hpdl	12	protein_coding	0.452239
ENSDARG00000036869	tcf21	23	protein_coding	0.451185
ENSDARG00000053136	b2m	4	protein_coding	0.451164
ENSDARG00000061989	mpnd	8	protein_coding	0.45067
ENSDARG00000103947	znf1028	3	protein_coding	0.449933
ENSDARG00000095778	si:rp71-1k13.5	23	processed_transcript	0.448787
ENSDARG00000021664	fzd3a	20	protein_coding	0.44733
ENSDARG00000096655	si:ch211-184m19.3	20	antisense	0.446929
ENSDARG00000026845	rhoaa	8	protein_coding	0.446504
ENSDARG00000026712	rab5c	3	protein_coding	0.445714
ENSDARG00000101105	CR382372.1	4	protein_coding	0.445324
ENSDARG00000089569	pstpip2	10	protein_coding	0.442491
ENSDARG00000056502	si:ch73-334d15.4	24	protein_coding	0.441534
ENSDARG00000086173	relb	15	protein_coding	0.441221
ENSDARG00000014024	ms4a17a.4	4	protein_coding	0.44098
ENSDARG00000052652	fermt1	20	protein_coding	0.440326
ENSDARG00000087417	zdhhc5b	14	protein_coding	0.440252
ENSDARG00000062887	steap2	24	protein_coding	0.438642
ENSDARG00000092199	si:ch211-250c4.4	13	protein_coding	0.438005
ENSDARG00000100980	CABZ01112401.1	21	protein_coding	0.437492
ENSDARG00000103530	zgc:113102	3	protein_coding	0.435977
ENSDARG00000075140	CR318653.1	7	protein_coding	0.43593
ENSDARG00000030786	mpi	25	protein_coding	0.434554
ENSDARG00000104048	CR388042.1	4	protein_coding	0.432351
ENSDARG00000059786	CABZ01059408.1	1	protein_coding	0.430177
ENSDARG00000067549	adamts12	5	protein_coding	0.430154
ENSDARG00000010721	sept6	14	protein_coding	0.428745
ENSDARG00000102695	znf1039	4	protein_coding	0.42818
ENSDARG00000093642	si:dkey-57c15.9	22	processed_transcript	0.426883
ENSDARG00000062630	dnah9l	6	protein_coding	0.425339
ENSDARG00000077737	spsb3a	3	protein_coding	0.424019
ENSDARG00000074137	c2cd3	15	protein_coding	0.421268
ENSDARG00000100633	APH1A	10	protein_coding	0.420724
ENSDARG00000068436	H3F3A			0.420033
ENSDARG00000037964	lhx2a	21	protein_coding	0.419265
ENSDARG00000102948	crb3a	3	protein_coding	0.419248
ENSDARG00000035175	schip1	15	protein_coding	0.418006
ENSDARG00000099546	kynu	6	protein_coding	0.417889
ENSDARG00000102873	CT956002.1	4	protein_coding	0.417736
ENSDARG00000100293	arhgef15	5	protein_coding	0.417564
ENSDARG00000101654	si:ch211-188c18.1	6	protein_coding	0.417289
ENSDARG00000052674	csnk1a1	14	protein_coding	0.416932
ENSDARG00000105201	adcyap1r1a	2	protein_coding	0.416883
ENSDARG00000092816	si:dkey-93n13.2	3	protein_coding	0.416488
ENSDARG00000099766	myl12.1	7	protein_coding	0.415195
ENSDARG00000042272	tmem231	25	protein_coding	0.415073
ENSDARG00000070950	STYK1			0.414283
ENSDARG00000100089	camk2b2	10	protein_coding	0.413546
ENSDARG00000070985	mrps21	19	protein_coding	0.41334
ENSDARG00000045989	arf4a	11	protein_coding	0.413291
ENSDARG00000015793	creb3l1	7	protein_coding	0.411984
ENSDARG00000045401	mllt10	24	protein_coding	0.410885
ENSDARG00000102904	si:ch211-246b8.2	4	protein_coding	0.409796
ENSDARG00000052244	zgc:158564	7	protein_coding	0.408083
ENSDARG00000091726	aebp1	10	protein_coding	0.407781
ENSDARG00000012586	fmnl2a	9	protein_coding	0.405915
ENSDARG00000013168	jag1b	13	protein_coding	0.405513
ENSDARG00000100096	CU855936.1	25	protein_coding	0.404817
ENSDARG00000090946	si:zfos-364h11.1	17	protein_coding	0.403634
ENSDARG00000070545	top1l	11	protein_coding	0.403272
ENSDARG00000104239	si:dkey-199m13.9	4	antisense	0.402852
ENSDARG00000038475	acy1	22	protein_coding	0.40188
ENSDARG00000060627	HIP1R			0.4013
ENSDARG00000095432	si:rp71-26b20.1	24	lincRNA	0.401291
ENSDARG00000077130	bcl10	2	protein_coding	0.401123
ENSDARG00000079128	becn1	12	protein_coding	0.400892
ENSDARG00000078182	zgc:194443	1	protein_coding	0.400163
ENSDARG00000097665	si:ch211-235m3.10	15	protein_coding	0.396254
ENSDARG00000059794	kdm6al	6	protein_coding	0.396219
ENSDARG00000061909		14	protein_coding	0.395643
ENSDARG00000093420	creb1b	9	protein_coding	0.394249
ENSDARG00000028306	prph	11	protein_coding	0.393744
ENSDARG00000056628	tmem170a	18	protein_coding	0.393225
ENSDARG00000101551	si:dkey-261j11.2	4	protein_coding	0.392487
ENSDARG00000089354	tspan4a	18	protein_coding	0.391548
ENSDARG00000021309	rhoae	6	protein_coding	0.389826
ENSDARG00000103725	znf341	23	protein_coding	0.388302
ENSDARG00000076496	frmd4bb	23	protein_coding	0.388095
ENSDARG00000102439	znf1149	4	protein_coding	0.387218
ENSDARG00000078653	ralbp1	2	protein_coding	0.38699
ENSDARG00000104154	si:ch211-12c3.3	19	antisense	0.386513
ENSDARG00000078448	GPR137B			0.386187
ENSDARG00000101206	zgc:113363	8	protein_coding	0.386023
ENSDARG00000092725	si:dkey-188i13.8	13	protein_coding	0.383896
ENSDARG00000020944	ezra	17	protein_coding	0.383373
ENSDARG00000099970	malat1	14	lincRNA	0.381485
ENSDARG00000079560	ptprh	24	protein_coding	0.381208
ENSDARG00000075827	f7i	1	protein_coding	0.381176
ENSDARG00000077775	zgc:193681	16	protein_coding	0.381041
ENSDARG00000100529	FO904928.1	19	protein_coding	0.381031
ENSDARG00000043514	si:dkey-239i20.4	20	protein_coding	0.380459
ENSDARG00000059923	slc25a47a	20	protein_coding	0.379852
ENSDARG00000015292	ube2g1a	5	protein_coding	0.376561
ENSDARG00000056798	zgc:123297	3	protein_coding	0.375796
ENSDARG00000001913	palmda	2	protein_coding	0.375133
ENSDARG00000040607	rtfdc1	6	protein_coding	0.374931
ENSDARG00000095670	si:dkey-262g12.4	4	processed_transcript	0.374115
ENSDARG00000074346	l3mbtl1b	16	protein_coding	0.373946
ENSDARG00000093406	C19H6orf62	19	protein_coding	0.372257
ENSDARG00000095345	ftr09	2	protein_coding	0.370038
ENSDARG00000018721	npnt	1	protein_coding	0.368955
ENSDARG00000074341	hykk.2	22	protein_coding	0.367659
ENSDARG00000098298	CABZ01088202.1	KN149719.1	protein_coding	0.367023
ENSDARG00000061915	git2a	5	protein_coding	0.366447
ENSDARG00000071467	zbtb33	14	protein_coding	0.366147
ENSDARG00000042370	ptafr	17	protein_coding	0.36564
ENSDARG00000101135	si:dkey-85k7.7	7	protein_coding	0.363372
ENSDARG00000102911	FO704569.1	11	protein_coding	0.363293
ENSDARG00000020345	clasp2	19	protein_coding	0.362054
ENSDARG00000021124	cfl1	14	protein_coding	0.361648
ENSDARG00000036117	mchr2	24	protein_coding	0.361329
ENSDARG00000042703	parp6a	18	protein_coding	0.360335
ENSDARG00000101251	ldha	25	protein_coding	0.360273
ENSDARG00000091628	cspp1b	2	protein_coding	0.359055
ENSDARG00000036107	txnipa	19	protein_coding	0.358797
ENSDARG00000077643	lypd6b	9	protein_coding	0.357977
ENSDARG00000039064	st3gal7	13	protein_coding	0.357976
ENSDARG00000031715	lyn	2	protein_coding	0.357862
ENSDARG00000098070	CABZ01085140.1	22	protein_coding	0.357396
ENSDARG00000075924	RAPGEF4			0.356612
ENSDARG00000102477	stard4	21	protein_coding	0.355801
ENSDARG00000097844	si:ch1073-488c15.2	8	unprocessed_pseudogene	0.355612
ENSDARG00000103983	slc30a10	13	protein_coding	0.355571
ENSDARG00000078022	FYCO1			0.354247
ENSDARG00000092731	mhc1uka	19	protein_coding	0.352539
ENSDARG00000031511	psmb2	19	protein_coding	0.350255
ENSDARG00000040610	si:ch73-352p4.8	4	protein_coding	0.34997
ENSDARG00000044015	gfra2b	10	protein_coding	0.348189
ENSDARG00000063438	srebf2	3	protein_coding	0.347392
ENSDARG00000031836	vps37c	1	protein_coding	0.345969
ENSDARG00000062889	fam78bb	8	protein_coding	0.345006
ENSDARG00000042824	nfe2l2a	9	protein_coding	0.34235
ENSDARG00000102549	CR450729.2	3	protein_coding	0.342213
ENSDARG00000020482	nono	5	protein_coding	0.3396
ENSDARG00000090548	CR753886.1	24	protein_coding	0.339088
ENSDARG00000005416	map3k5	20	protein_coding	0.338956
ENSDARG00000086405	mterf2	18	protein_coding	0.338797
ENSDARG00000088274	si:ch211-181d7.1	15	protein_coding	0.338661
ENSDARG00000100302	si:dkey-237g15.2	4	protein_coding	0.338231
ENSDARG00000025808	taf5l	1	protein_coding	0.337546
ENSDARG00000071662	si:rp71-36a1.3	22	protein_coding	0.336125
ENSDARG00000062794	trim36	8	protein_coding	0.33558
ENSDARG00000096508	si:ch211-265g21.1	20	lincRNA	0.33335
ENSDARG00000052957	plcd3a	3	protein_coding	0.333233
ENSDARG00000075735	cxxc5b	14	protein_coding	0.330716
ENSDARG00000060542	lgr4	7	protein_coding	0.329628
ENSDARG00000063008	si:dkeyp-27e10.3	4	protein_coding	0.326447
ENSDARG00000103636	si:dkey-122c11.4	4	protein_coding	0.325371
ENSDARG00000096527	si:dkey-18j14.5	1	lincRNA	0.325247
ENSDARG00000008363	mcl1b	16	protein_coding	0.324751
ENSDARG00000057882	arpc3	21	protein_coding	0.321586
ENSDARG00000069271	kbtbd4	18	protein_coding	0.32125
ENSDARG00000096917	si:ch211-227m13.1	22	protein_coding	0.321148
ENSDARG00000019713	oatx	21	protein_coding	0.318134
ENSDARG00000006399	ywhae1	15	protein_coding	0.315659
ENSDARG00000100377	CABZ01012885.1	18	protein_coding	0.314735
ENSDARG00000071553	zgc:171500	22	protein_coding	0.314548
ENSDARG00000103401	CR318592.1	19	protein_coding	0.308887
ENSDARG00000016867	rnf128a	5	protein_coding	0.308577
ENSDARG00000017687	dnajc5gb	17	protein_coding	0.308567
ENSDARG00000099521	CU466240.1	4	protein_coding	0.307604
ENSDARG00000042045	hmg20b	22	protein_coding	0.306394
ENSDARG00000100342	SHF	18	protein_coding	0.30541
ENSDARG00000034076	lrp11	20	protein_coding	0.304668
ENSDARG00000024090	dnajc4	14	protein_coding	0.303795
ENSDARG00000098702	zgc:165603	2	protein_coding	0.302077
ENSDARG00000073708	zgc:171551	4	protein_coding	0.30144
ENSDARG00000100414	si:ch211-227e10.2	4	protein_coding	0.300877
ENSDARG00000089957	lgi2a	7	protein_coding	0.300196
ENSDARG00000059461	mepce	5	protein_coding	0.299984
ENSDARG00000075557	apcdd1l	6	protein_coding	0.298897
ENSDARG00000077596	phf24	10	protein_coding	0.29719
ENSDARG00000095533	si:ch211-198c19.3	16	protein_coding	0.296495
ENSDARG00000040568	pdzd3a	15	protein_coding	0.295071
ENSDARG00000073765	gna13a	12	protein_coding	0.293984
ENSDARG00000070623	med10	19	protein_coding	0.293702
ENSDARG00000004988	ppp3ca	21	protein_coding	0.291198
ENSDARG00000100510	actr3	9	protein_coding	0.290957
ENSDARG00000104704	si:ch211-271g18.1	4	protein_coding	0.290951
ENSDARG00000102142	ece2b	15	protein_coding	0.287674
ENSDARG00000052390	tmed8	17	protein_coding	0.287536
ENSDARG00000073744	ip6k1	22	protein_coding	0.287467
ENSDARG00000056519	zmp:0000001101	14	protein_coding	0.286919
ENSDARG00000078888	iqgap1	7	protein_coding	0.284726
ENSDARG00000011488	sirt2	15	protein_coding	0.282485
ENSDARG00000077725	CABZ01102109.1	17	protein_coding	0.281776
ENSDARG00000099368	slc25a42	2	protein_coding	0.281686
ENSDARG00000102025	znf644b	6	protein_coding	0.281554
ENSDARG00000036588	mhc1zba	1	protein_coding	0.281223
ENSDARG00000104315	fhl3b	19	protein_coding	0.280995
ENSDARG00000086154	CABZ01053196.1	9	protein_coding	0.280903
ENSDARG00000062374	leng9	16	protein_coding	0.27924
ENSDARG00000014320	gucy2c	3	protein_coding	0.278895
ENSDARG00000069973	samd12	19	lincRNA	0.278744
ENSDARG00000097863	si:dkeyp-84f3.9	16	protein_coding	0.278188
ENSDARG00000089627	si:ch211-160d20.5	18	protein_coding	0.277247
ENSDARG00000079858	tmem163a	9	protein_coding	0.275743
ENSDARG00000035435	m17	5	protein_coding	0.275738
ENSDARG00000059768	gpatch8	3	protein_coding	0.275229
ENSDARG00000039652	si:dkey-235d18.5	20	protein_coding	0.2751
ENSDARG00000099843	nedd4a	18	protein_coding	0.27214
ENSDARG00000056090	capza1b	8	protein_coding	0.271963
ENSDARG00000057826	si:ch73-61d6.3	8	protein_coding	0.269742
ENSDARG00000052435	spred2a	1	protein_coding	0.269559
ENSDARG00000068030	APOLD1			0.26783
ENSDARG00000044512	ca4c	21	protein_coding	0.267679
ENSDARG00000056050	kctd17	12	protein_coding	0.267127
ENSDARG00000091801	serpinb14	16	protein_coding	0.265845
ENSDARG00000089651	CR936465.1	9	protein_coding	0.265764
ENSDARG00000056892	mpp6a	16	protein_coding	0.26555
ENSDARG00000013016	pole4	11	protein_coding	0.265171
ENSDARG00000046106	rab10	20	protein_coding	0.264138
ENSDARG00000096744	si:ch211-105d18.7	20	antisense	0.264122
ENSDARG00000017366	prdm4	4	protein_coding	0.262415
ENSDARG00000094235	or115-14	21	protein_coding	0.261863
ENSDARG00000077174	QSOX2	5	protein_coding	0.260984
ENSDARG00000075211	chd7	2	protein_coding	0.25979
ENSDARG00000063095	ctsf	14	protein_coding	0.259678
ENSDARG00000025797	abhd2a	7	protein_coding	0.258698
ENSDARG00000102216	dlg1l	2	protein_coding	0.257117
ENSDARG00000004184	nf1b	10	protein_coding	0.255162
ENSDARG00000007136	sh3bp5lb	19	protein_coding	0.25301
ENSDARG00000074126	ttc39a	8	protein_coding	0.249038
ENSDARG00000014239	esyt1b	6	protein_coding	0.247518
ENSDARG00000054087	irs1	15	protein_coding	0.245636
ENSDARG00000090181	si:dkey-242e21.4	16	processed_transcript	0.245229
ENSDARG00000099478	hs2st1a	2	protein_coding	0.244154
ENSDARG00000073845	zgc:110843	14	protein_coding	0.243304
ENSDARG00000016311	dock9b	6	protein_coding	0.242795
ENSDARG00000005774	ddx3b	6	protein_coding	0.241522
ENSDARG00000103449	CR391944.2	3	protein_coding	0.240449
ENSDARG00000060069	isoc1	10	protein_coding	0.239888
ENSDARG00000102188	CU694264.1	13	protein_coding	0.23968
ENSDARG00000103324	si:dkey-16p6.1	4	protein_coding	0.238957
ENSDARG00000100728	MKRN2OS			0.237395
ENSDARG00000102031	si:dkeyp-123a12.1	4	processed_transcript	0.237085
ENSDARG00000019797	qrich1	11	protein_coding	0.236772
ENSDARG00000052037	trim35-1	1	protein_coding	0.233898
ENSDARG00000092608	BX855614.1	4	protein_coding	0.233615
ENSDARG00000090039	reck	24	protein_coding	0.232801
ENSDARG00000028119	sumo3a	6	protein_coding	0.232753
ENSDARG00000100218	si:ch211-239i4.4	13	processed_transcript	0.231713
ENSDARG00000026035	ube2b	21	protein_coding	0.231449
ENSDARG00000096753	si:ch211-105d18.6	20	antisense	0.230507
ENSDARG00000104756	CDHR1			0.227513
ENSDARG00000002082	csnk2a1	16	protein_coding	0.227331
ENSDARG00000059373	dnajc8	19	protein_coding	0.2255
ENSDARG00000037855	taf11	23	protein_coding	0.224824
ENSDARG00000059950	plxdc2	7	protein_coding	0.2242
ENSDARG00000042880	si:ch211-222f23.6	9	protein_coding	0.222979
ENSDARG00000098280	rbm5	6	protein_coding	0.222369
ENSDARG00000007960	hnrnpaba	14	protein_coding	0.221733
ENSDARG00000059473	kank4	6	protein_coding	0.221036
ENSDARG00000052638	fam210b	6	protein_coding	0.219648
ENSDARG00000036893	f13a1b	7	protein_coding	0.217946
ENSDARG00000079125	SOWAHA			0.217421
ENSDARG00000011312	stk3	19	protein_coding	0.213492
ENSDARG00000102127	NHLRC3	10	protein_coding	0.213128
ENSDARG00000088444	sell	20	processed_transcript	0.21301
ENSDARG00000100234	BX511246.1	23	protein_coding	0.212084
ENSDARG00000062909	furina	7	protein_coding	0.209963
ENSDARG00000090914	si:ch211-117k10.3	11	protein_coding	0.209411
ENSDARG00000013078	ywhaba	6	protein_coding	0.207389
ENSDARG00000094537	si:ch211-137i24.12	5	protein_coding	0.206537
ENSDARG00000029581	tbc1d7	20	protein_coding	0.206198
ENSDARG00000038296	tmem86b	3	protein_coding	0.205453
ENSDARG00000027940	kcnf1a	20	protein_coding	0.205126
ENSDARG00000101459	si:dkey-279j5.1	4	protein_coding	0.204568
ENSDARG00000102371	CU570769.1	22	protein_coding	0.204092
ENSDARG00000105123	zer1	21	protein_coding	0.203098
ENSDARG00000037503	thoc2	14	protein_coding	0.201556
ENSDARG00000099036	si:dkey-248e17.7	4	lincRNA	0.198617
ENSDARG00000040640	si:ch73-44m9.3	22	protein_coding	0.19707
ENSDARG00000100504	ppp1r27b	6	protein_coding	0.196559
ENSDARG00000100651	PDCL3	KN150015.1	protein_coding	0.196351
ENSDARG00000074009	znf1059	4	protein_coding	0.195878
ENSDARG00000101845	si:ch73-234i15.2	11	lincRNA	0.194802
ENSDARG00000029402	sort1a	11	protein_coding	0.194267
ENSDARG00000045463	ralaa	24	protein_coding	0.193875
ENSDARG00000102750	cdh1	7	protein_coding	0.192538
ENSDARG00000074298	si:ch73-266f23.1	4	protein_coding	0.190136
ENSDARG00000062430	gpd2	6	protein_coding	0.189603
ENSDARG00000074815	mxra5a	1	protein_coding	0.18782
ENSDARG00000011122	pptc7a	8	protein_coding	0.184653
ENSDARG00000092277	si:ch73-239k17.1	8	processed_transcript	0.183171
ENSDARG00000044847	zgc:171599	17	protein_coding	0.182518
ENSDARG00000076439	ppp4cb	12	protein_coding	0.181514
ENSDARG00000058968	haus1	21	protein_coding	0.181381
ENSDARG00000020443	xkr6a	17	protein_coding	0.180553
ENSDARG00000074979	larp4ab	6	protein_coding	0.180525
ENSDARG00000091402	eif2b1	5	protein_coding	0.18038
ENSDARG00000103423	si:ch211-261i17.1	7	protein_coding	0.179984
ENSDARG00000103912	si:ch211-227e10.3	4	protein_coding	0.179468
ENSDARG00000029368	srpk2	25	protein_coding	0.177051
ENSDARG00000098841	CABZ01044108.1	24	protein_coding	0.175341
ENSDARG00000074844	CABZ01061495.1	22	protein_coding	0.173248
ENSDARG00000019692	colq	16	protein_coding	0.173204
ENSDARG00000076950	kel	16	protein_coding	0.171748
ENSDARG00000101512	tmx4	17	protein_coding	0.171028
ENSDARG00000102445	si:dkey-22o22.2	16	protein_coding	0.16921
ENSDARG00000103428	ogdhb	10	protein_coding	0.16911
ENSDARG00000098670	MAP4K4	9	protein_coding	0.167876
ENSDARG00000089477	si:ch211-132g1.3	1	protein_coding	0.16758
ENSDARG00000076804	ttyh1	16	protein_coding	0.166268
ENSDARG00000068246	plcb3	7	protein_coding	0.165738
ENSDARG00000077878	si:dkey-192l18.9	24	protein_coding	0.165575
ENSDARG00000104288	hfm1	2	protein_coding	0.161455
ENSDARG00000104439	cldnd1a	7	protein_coding	0.160286
ENSDARG00000070995	inpp4ab	6	protein_coding	0.159359
ENSDARG00000056805	plch2b	11	protein_coding	0.159213
ENSDARG00000070688	ncalda	16	protein_coding	0.158462
ENSDARG00000092776	C10H5orf42	10	protein_coding	0.153851
ENSDARG00000021855	arnt	16	protein_coding	0.152823
ENSDARG00000003631	clockb	1	protein_coding	0.152227
ENSDARG00000056966	nek7	22	protein_coding	0.149906
ENSDARG00000007808	zdhhc16a	13	protein_coding	0.148725
ENSDARG00000076082	CABZ01041962.1	5	protein_coding	0.148176
ENSDARG00000077607	dus2	25	protein_coding	0.147068
ENSDARG00000068176	uqcc1	6	protein_coding	0.146563
ENSDARG00000095451	si:ch211-196l7.4	18	protein_coding	0.1456
ENSDARG00000099327	zgc:174944	4	protein_coding	0.141775
ENSDARG00000039959	gdnfa	10	protein_coding	0.13785
ENSDARG00000073756	slc12a7a	2	protein_coding	0.137818
ENSDARG00000068787	slc6a17	8	protein_coding	0.13586
ENSDARG00000054362	ccdc47	3	protein_coding	0.133803
ENSDARG00000079780	HNRNPUL1			0.132339
ENSDARG00000104496	CR388042.2	4	protein_coding	0.131205
ENSDARG00000069853	txndc9	9	protein_coding	0.130716
ENSDARG00000052615	tnmd	14	protein_coding	0.130009
ENSDARG00000007362	sft2d1	13	protein_coding	0.12857
ENSDARG00000100939	CABZ01117603.1	23	protein_coding	0.12629
ENSDARG00000011555	spag7	5	protein_coding	0.125948
ENSDARG00000098250	cox7b	21	protein_coding	0.124834
ENSDARG00000052242	aff2	14	protein_coding	0.124475
ENSDARG00000077559	NCOA7			0.12193
ENSDARG00000097301	si:ch211-138m24.1	17	lincRNA	0.119654
ENSDARG00000003380	PAOX	13	protein_coding	0.117332
ENSDARG00000101636	zgc:64201	13	protein_coding	0.115947
ENSDARG00000026185	ccdc94	2	protein_coding	0.112539
ENSDARG00000055052	map2	9	protein_coding	0.109309
ENSDARG00000060034	tmem151ba	20	protein_coding	0.108269
ENSDARG00000104682	tpm2	10	protein_coding	0.107974
ENSDARG00000102805	cyp2aa12	23	protein_coding	0.103793
ENSDARG00000087564	nek11	16	protein_coding	0.103762
ENSDARG00000030156	naglu	24	protein_coding	0.102568
ENSDARG00000094879	si:dkey-277m11.2	21	protein_coding	0.100855
ENSDARG00000100224	USP15	KN150487.1	protein_coding	0.100058
ENSDARG00000033987	rsrc1	15	protein_coding	0.0985476
ENSDARG00000055639	ruvbl2	5	protein_coding	0.09745
ENSDARG00000043854	ppil4	20	protein_coding	0.0951909
ENSDARG00000103114	ndufa4l2a	9	protein_coding	0.0926339
ENSDARG00000012866	picalma	10	protein_coding	0.0925786
ENSDARG00000057027	rtn2b	21	protein_coding	0.0915293
ENSDARG00000081369	AC024175.9	MT	Mt_tRNA	0.0899557
ENSDARG00000060348	map3k3	3	protein_coding	0.0851816
ENSDARG00000074317	FAM20C			0.0846211
ENSDARG00000075132	fh	12	protein_coding	0.0838098
ENSDARG00000027290	nrp1b	2	protein_coding	0.0836421
ENSDARG00000026052	ccdc3	4	protein_coding	0.0830577
ENSDARG00000074057	calm3b	21	protein_coding	0.0814035
ENSDARG00000057691	srsf1a	15	protein_coding	0.0807303
ENSDARG00000007098	itm2ba	6	protein_coding	0.0802926
ENSDARG00000074996	tbrg1	18	protein_coding	0.0794731
ENSDARG00000045968	spg11	25	protein_coding	0.0778297
ENSDARG00000063636	galnt11	24	protein_coding	0.0770323
ENSDARG00000012060	thbs3b	19	protein_coding	0.0757044
ENSDARG00000028346	tesca	5	protein_coding	0.0746418
ENSDARG00000042791	git2b	10	protein_coding	0.0743161
ENSDARG00000094780	L3MBTL4	24	protein_coding	0.0735548
ENSDARG00000076127	GABRB1	13	protein_coding	0.071665
ENSDARG00000101567	guca1e	22	protein_coding	0.0714498
ENSDARG00000098241	FANCA	KN150550.1	protein_coding	0.0700107
ENSDARG00000087457	ecscr	21	protein_coding	0.0688273
ENSDARG00000102548	si:ch211-127b16.4	12	processed_transcript	0.0623797
ENSDARG00000001470	mhc1zea	1	protein_coding	0.0605689
ENSDARG00000041869	tnfrsf19	15	protein_coding	0.0602122
ENSDARG00000099617	sdr39u1	2	protein_coding	0.0600611
ENSDARG00000026787	aqp7	21	protein_coding	0.0545104
ENSDARG00000030753	prrg4	18	protein_coding	0.0543538
ENSDARG00000078853	arhgef19	23	protein_coding	0.0534379
ENSDARG00000098688	CABZ01101739.1	21	protein_coding	0.052779
ENSDARG00000099805	CABZ01115396.1	5	protein_coding	0.0494714
ENSDARG00000040959	rabl3	9	protein_coding	0.048026
ENSDARG00000008697	epas1a	12	protein_coding	0.0476979
ENSDARG00000087508	CD99L2			0.0470002
ENSDARG00000098355	atp5h	3	protein_coding	0.0463637
ENSDARG00000034409	pik3r3b	6	protein_coding	0.045464
ENSDARG00000016494	ddc	16	protein_coding	0.0451528
ENSDARG00000098046	si:ch73-57f22.5	20	antisense	0.0451429
ENSDARG00000102117	CABZ01036132.1	10	protein_coding	0.0449077
ENSDARG00000075526	pwwp2a	21	protein_coding	0.042064
ENSDARG00000042236	atrx	14	protein_coding	0.0405388
ENSDARG00000016527	helz2	6	protein_coding	0.0396754
ENSDARG00000063149	tmtc1	4	protein_coding	0.0395417
ENSDARG00000011841	atp5l	5	protein_coding	0.037229
ENSDARG00000063457	wash1	18	protein_coding	0.0359714
ENSDARG00000103143	si:dkey-19c16.12	4	protein_coding	0.03528
ENSDARG00000079742	mcf2l2	11	protein_coding	0.0323171
ENSDARG00000099043	CR847895.1	4	protein_coding	0.0297854
ENSDARG00000008238	manba	13	protein_coding	0.0278505
ENSDARG00000095640	si:ch1073-15f19.2	10	protein_coding	0.0260254
ENSDARG00000069603	taok1a	15	protein_coding	0.025877
ENSDARG00000095908	SAT1			0.0241132
ENSDARG00000020693	sesn1	20	protein_coding	0.0233011
ENSDARG00000003486	ppp1caa	3	protein_coding	0.0229602
ENSDARG00000078258	GGT5			0.0215695
ENSDARG00000005739	gpm6ba	1	protein_coding	0.0210514
ENSDARG00000026281	lyrm1	24	protein_coding	0.0210251
ENSDARG00000104172	diabloa	15	protein_coding	0.0208588
ENSDARG00000104841	JMJD8	3	protein_coding	0.0192045
ENSDARG00000086420	CABZ01046949.1	12	protein_coding	0.0170004
ENSDARG00000019420	etnk1	4	protein_coding	0.0159443
ENSDARG00000068711	crfb4	9	protein_coding	0.0142168
ENSDARG00000019353	sparc	14	protein_coding	0.012783
ENSDARG00000086735	SAMD4B	15	protein_coding	0.0124695
ENSDARG00000043467	ndufb11	8	protein_coding	0.00940165
ENSDARG00000068745	MAP4			0.00794159
ENSDARG00000015915	slc25a36b	15	protein_coding	0.00673341
ENSDARG00000037963	nek6	21	protein_coding	0.00488908
ENSDARG00000079102	PRRG3	21	protein_coding	0.00326426
ENSDARG00000097795	si:ch73-195i19.3	5	protein_coding	0.000452013

## Sheet: GO_State1_Monocytes
term.id	domain	term.name	p.value	log10pval	intersection
GO:0005773	CC	vacuole	5.67e-09	8.24642	ENSDARG00000013771,ENSDARG00000013968,ENSDARG00000022315,ENSDARG00000039150,ENSDARG00000055120,ENSDARG00000057698,ENSDARG00000057853,ENSDARG00000067566,ENSDARG00000077664,ENSDARG00000100753,ENSDARG00000105142
KEGG:04142	keg	Lysosome	6.47e-08	7.1891	ENSDARG00000013500,ENSDARG00000013771,ENSDARG00000013968,ENSDARG00000039150,ENSDARG00000055120,ENSDARG00000055504,ENSDARG00000057698,ENSDARG00000057853,ENSDARG00000073893,ENSDARG00000101334,ENSDARG00000105142
GO:0016820	MF	hydrolase activity, acting on acid anhydrides, catalyzing transmembrane movement of substances	1.04e-06	5.98297	ENSDARG00000011175,ENSDARG00000013500,ENSDARG00000022315,ENSDARG00000030694,ENSDARG00000044902,ENSDARG00000057853,ENSDARG00000074635,ENSDARG00000105142
KEGG:04145	keg	Phagosome	1.44e-06	5.84164	ENSDARG00000011175,ENSDARG00000013771,ENSDARG00000022315,ENSDARG00000030694,ENSDARG00000031745,ENSDARG00000038822,ENSDARG00000057853,ENSDARG00000059294,ENSDARG00000079105,ENSDARG00000105142
GO:0008238	MF	exopeptidase activity	2.14e-06	5.66959	ENSDARG00000003931,ENSDARG00000027750,ENSDARG00000040072,ENSDARG00000079932,ENSDARG00000086217,ENSDARG00000098114,ENSDARG00000102249
GO:0042626	MF	ATPase activity, coupled to transmembrane movement of substances	1.41e-05	4.85078	ENSDARG00000011175,ENSDARG00000013500,ENSDARG00000030694,ENSDARG00000044902,ENSDARG00000057853,ENSDARG00000074635,ENSDARG00000105142
GO:0004859	MF	phospholipase inhibitor activity	7.62e-05	4.11805	ENSDARG00000003216,ENSDARG00000026726,ENSDARG00000044254
GO:0019882	BP	antigen processing and presentation	0.000103	3.98716	ENSDARG00000009087,ENSDARG00000013771,ENSDARG00000031745,ENSDARG00000036628,ENSDARG00000079105
GO:0006508	BP	proteolysis	0.000106	3.97469	ENSDARG00000003931,ENSDARG00000007795,ENSDARG00000013771,ENSDARG00000027750,ENSDARG00000039150,ENSDARG00000040072,ENSDARG00000040407,ENSDARG00000045980,ENSDARG00000054864,ENSDARG00000055120,ENSDARG00000057698,ENSDARG00000077664,ENSDARG00000079932,ENSDARG00000086217,ENSDARG00000098114,ENSDARG00000101270,ENSDARG00000101334,ENSDARG00000102249
GO:0042287	MF	MHC protein binding	0.000279	3.5544	ENSDARG00000009087,ENSDARG00000036628
GO:0016471	CC	vacuolar proton-transporting V-type ATPase complex	0.000382	3.41794	ENSDARG00000022315,ENSDARG00000057853,ENSDARG00000105142
GO:0030145	MF	manganese ion binding	0.00074	3.13077	ENSDARG00000079932,ENSDARG00000086217,ENSDARG00000102249
GO:0005544	MF	calcium-dependent phospholipid binding	0.00112	2.95078	ENSDARG00000003216,ENSDARG00000016470,ENSDARG00000026726,ENSDARG00000044254
GO:0009057	BP	macromolecule catabolic process	0.0016	2.79588	ENSDARG00000013771,ENSDARG00000039150,ENSDARG00000040072,ENSDARG00000040407,ENSDARG00000055120,ENSDARG00000056874,ENSDARG00000057698,ENSDARG00000073893,ENSDARG00000077664,ENSDARG00000101270
GO:0030003	BP	cellular cation homeostasis	0.00183	2.73755	ENSDARG00000007180,ENSDARG00000031776,ENSDARG00000044808,ENSDARG00000044902,ENSDARG00000057853,ENSDARG00000094210,ENSDARG00000105142
GO:0070072	BP	vacuolar proton-transporting V-type ATPase complex assembly	0.00413	2.38405	ENSDARG00000093945,ENSDARG00000105142
GO:0015992	BP	proton transport	0.00431	2.36552	ENSDARG00000022315,ENSDARG00000030694,ENSDARG00000057853,ENSDARG00000058731,ENSDARG00000105142
GO:0060036	BP	notochord cell vacuolation	0.00577	2.23882	ENSDARG00000030694,ENSDARG00000057853
HP:0002725	hp	Systemic lupus erythematosus	0.00685	2.16431	ENSDARG00000044613,ENSDARG00000070651,ENSDARG00000095627,ENSDARG00000102249
GO:0051453	BP	regulation of intracellular pH	0.00807	2.09313	ENSDARG00000044808,ENSDARG00000057853,ENSDARG00000105142
GO:0046916	BP	cellular transition metal ion homeostasis	0.00807	2.09313	ENSDARG00000007180,ENSDARG00000031776,ENSDARG00000094210
GO:0042246	BP	tissue regeneration	0.00922	2.03527	ENSDARG00000026726,ENSDARG00000030694,ENSDARG00000039150,ENSDARG00000055120
GO:0006812	BP	cation transport	0.00928	2.03245	ENSDARG00000001712,ENSDARG00000007180,ENSDARG00000022315,ENSDARG00000030694,ENSDARG00000031776,ENSDARG00000044902,ENSDARG00000057853,ENSDARG00000058731,ENSDARG00000059883,ENSDARG00000094210,ENSDARG00000105142
GO:0006880	BP	intracellular sequestering of iron ion	0.00982	2.00789	ENSDARG00000031776,ENSDARG00000094210
GO:0015988	BP	energy coupled proton transmembrane transport, against electrochemical gradient	0.0111	1.95468	ENSDARG00000030694,ENSDARG00000057853,ENSDARG00000105142
GO:0015991	BP	ATP hydrolysis coupled proton transport	0.0111	1.95468	ENSDARG00000030694,ENSDARG00000057853,ENSDARG00000105142
GO:0008199	MF	ferric iron binding	0.0149	1.82681	ENSDARG00000031776,ENSDARG00000094210
GO:0010038	BP	response to metal ion	0.0191	1.71897	ENSDARG00000001712,ENSDARG00000007180,ENSDARG00000045066
GO:0006958	BP	complement activation, classical pathway	0.0216	1.66555	ENSDARG00000044612,ENSDARG00000044613,ENSDARG00000095627
TF:M00971_1	tf	Factor: Ets; motif: ACTTCCTS; match class: 1	0.0273	1.56384	ENSDARG00000013771,ENSDARG00000026726,ENSDARG00000030694,ENSDARG00000036637,ENSDARG00000039034,ENSDARG00000045066,ENSDARG00000055120,ENSDARG00000055504,ENSDARG00000056378,ENSDARG00000059883,ENSDARG00000067566,ENSDARG00000070651,ENSDARG00000077664
GO:0000041	BP	transition metal ion transport	0.03	1.52288	ENSDARG00000007180,ENSDARG00000031776,ENSDARG00000094210
GO:0033344	BP	cholesterol efflux	0.032	1.49485	ENSDARG00000013500,ENSDARG00000074635
GO:0043086	BP	negative regulation of catalytic activity	0.0327	1.48545	ENSDARG00000003216,ENSDARG00000007795,ENSDARG00000026726,ENSDARG00000044254,ENSDARG00000045980,ENSDARG00000054864
GO:0042613	CC	MHC class II protein complex	0.0405	1.39254	ENSDARG00000031745,ENSDARG00000079105
MI:dre-miR-152	mi	MI:dre-miR-152	0.0463	1.33442	ENSDARG00000007180,ENSDARG00000028618,ENSDARG00000031776,ENSDARG00000036628,ENSDARG00000036967,ENSDARG00000055504,ENSDARG00000056642,ENSDARG00000057698,ENSDARG00000094210

## Sheet: GO_State2_Neutrophils
term.id	domain	term.name	p.value	log10pval	intersection
GO:0050900	BP	leukocyte migration	2.13e-05	4.67162	ENSDARG00000012395,ENSDARG00000018283,ENSDARG00000026350,ENSDARG00000038010,ENSDARG00000041959,ENSDARG00000054610
GO:0008092	MF	cytoskeletal protein binding	2.58e-05	4.58838	ENSDARG00000012972,ENSDARG00000023188,ENSDARG00000026350,ENSDARG00000042927,ENSDARG00000043457,ENSDARG00000054610,ENSDARG00000058348,ENSDARG00000077582,ENSDARG00000099385,ENSDARG00000099672,ENSDARG00000099690,ENSDARG00000104118,ENSDARG00000104181
GO:1902622	BP	regulation of neutrophil migration	6.98e-05	4.15614	ENSDARG00000026350,ENSDARG00000038010,ENSDARG00000041959
HP:0001874	hp	Abnormality of neutrophils	0.000115	3.9393	ENSDARG00000009208,ENSDARG00000018283,ENSDARG00000026350,ENSDARG00000033735,ENSDARG00000038010,ENSDARG00000041959,ENSDARG00000044039,ENSDARG00000087402,ENSDARG00000101096
HP:0001025	hp	Urticaria	0.000226	3.64589	ENSDARG00000009208,ENSDARG00000018283,ENSDARG00000026350,ENSDARG00000033735,ENSDARG00000104118
GO:0006597	BP	spermine biosynthetic process	0.000435	3.36151	ENSDARG00000008155,ENSDARG00000043856
GO:0008237	MF	metallopeptidase activity	0.000562	3.25026	ENSDARG00000001452,ENSDARG00000006029,ENSDARG00000010423,ENSDARG00000010556,ENSDARG00000012395,ENSDARG00000021339,ENSDARG00000067545
GO:0034769	BP	basement membrane disassembly	0.0013	2.88606	ENSDARG00000036940,ENSDARG00000074656
GO:0007015	BP	actin filament organization	0.00233	2.63264	ENSDARG00000012972,ENSDARG00000019062,ENSDARG00000026350,ENSDARG00000099672,ENSDARG00000099690,ENSDARG00000104181
GO:0019370	BP	leukotriene biosynthetic process	0.00259	2.5867	ENSDARG00000006029,ENSDARG00000054755
GO:0043020	CC	NADPH oxidase complex	0.00259	2.5867	ENSDARG00000018283,ENSDARG00000033735
GO:0008202	BP	steroid metabolic process	0.006	2.22185	ENSDARG00000036966,ENSDARG00000038728,ENSDARG00000043587,ENSDARG00000075664
GO:0072593	BP	reactive oxygen species metabolic process	0.00748	2.1261	ENSDARG00000018283,ENSDARG00000019521,ENSDARG00000033735
HP:0001287	hp	Meningitis	0.0083	2.08092	ENSDARG00000009208,ENSDARG00000018283,ENSDARG00000026350,ENSDARG00000033735,ENSDARG00000044039
HP:0002742	hp	Recurrent Klebsiella infections	0.00858	2.06651	ENSDARG00000018283,ENSDARG00000033735
HP:0002724	hp	Recurrent Aspergillus infections	0.00858	2.06651	ENSDARG00000018283,ENSDARG00000033735
HP:0003514	hp	Deficiency or absence of cytochrome b(-245)	0.00858	2.06651	ENSDARG00000018283,ENSDARG00000033735
HP:0002740	hp	Recurrent E. coli infections	0.00858	2.06651	ENSDARG00000018283,ENSDARG00000033735
HP:0002842	hp	Recurrent Burkholderia cepacia infections	0.00858	2.06651	ENSDARG00000018283,ENSDARG00000033735
HP:0001400	hp	Hepatic abscesses due to immunodeficiency	0.00858	2.06651	ENSDARG00000018283,ENSDARG00000033735
HP:0002741	hp	Recurrent Serratia marcescens infections	0.00858	2.06651	ENSDARG00000018283,ENSDARG00000033735
HP:0004358	hp	Abnormality of superoxide metabolism	0.00858	2.06651	ENSDARG00000018283,ENSDARG00000033735
HP:0002840	hp	Lymphadenitis	0.00858	2.06651	ENSDARG00000018283,ENSDARG00000033735
HP:0011127	hp	Perioral eczema	0.00858	2.06651	ENSDARG00000018283,ENSDARG00000033735
GO:0016175	MF	superoxide-generating NADPH oxidase activity	0.009	2.04576	ENSDARG00000018283,ENSDARG00000033735
HP:0002718	hp	Recurrent bacterial infections	0.0123	1.91009	ENSDARG00000009208,ENSDARG00000018283,ENSDARG00000026350,ENSDARG00000033735,ENSDARG00000039579
GO:0006508	BP	proteolysis	0.0131	1.88273	ENSDARG00000001452,ENSDARG00000006029,ENSDARG00000010423,ENSDARG00000010556,ENSDARG00000012395,ENSDARG00000021339,ENSDARG00000029353,ENSDARG00000036940,ENSDARG00000039579,ENSDARG00000058593,ENSDARG00000061830,ENSDARG00000067545,ENSDARG00000074656,ENSDARG00000075261
GO:0008195	MF	phosphatidate phosphatase activity	0.0153	1.81531	ENSDARG00000053381,ENSDARG00000079790
GO:0016491	MF	oxidoreductase activity	0.0169	1.77211	ENSDARG00000018283,ENSDARG00000019236,ENSDARG00000019521,ENSDARG00000021346,ENSDARG00000033735,ENSDARG00000036966,ENSDARG00000038728,ENSDARG00000043457,ENSDARG00000043587,ENSDARG00000069463,ENSDARG00000075664
HP:0006510	hp	Chronic obstructive pulmonary disease	0.018	1.74473	ENSDARG00000009208,ENSDARG00000018283,ENSDARG00000026350,ENSDARG00000033735
HP:0002788	hp	Recurrent upper respiratory tract infections	0.0246	1.60906	ENSDARG00000009208,ENSDARG00000018283,ENSDARG00000026350,ENSDARG00000033735,ENSDARG00000041959
GO:0031201	CC	SNARE complex	0.0248	1.60555	ENSDARG00000024116,ENSDARG00000030775,ENSDARG00000044039
GO:0017124	MF	SH3 domain binding	0.0278	1.55596	ENSDARG00000067545,ENSDARG00000099690
HP:0003261	hp	Increased IgA level	0.0304	1.51713	ENSDARG00000009208,ENSDARG00000026350
HP:0000976	hp	Eczematoid dermatitis	0.0304	1.51713	ENSDARG00000018283,ENSDARG00000033735
GO:0055114	BP	oxidation-reduction process	0.0311	1.50724	ENSDARG00000018283,ENSDARG00000019236,ENSDARG00000019521,ENSDARG00000021346,ENSDARG00000033735,ENSDARG00000036966,ENSDARG00000038728,ENSDARG00000043457,ENSDARG00000043587,ENSDARG00000069463,ENSDARG00000075664
GO:0042577	MF	lipid phosphatase activity	0.0382	1.41794	ENSDARG00000053381,ENSDARG00000079790
HP:0002024	hp	Malabsorption	0.039	1.40894	ENSDARG00000009208,ENSDARG00000018283,ENSDARG00000021339,ENSDARG00000033735,ENSDARG00000036966,ENSDARG00000104118
HP:0002716	hp	Lymphadenopathy	0.0392	1.40671	ENSDARG00000009208,ENSDARG00000018283,ENSDARG00000033735,ENSDARG00000044039,ENSDARG00000104474
GO:0006633	BP	fatty acid biosynthetic process	0.0421	1.37572	ENSDARG00000006029,ENSDARG00000038728,ENSDARG00000054755
GO:0009605	BP	response to external stimulus	0.0428	1.36856	ENSDARG00000012395,ENSDARG00000015278,ENSDARG00000018283,ENSDARG00000019521,ENSDARG00000026350,ENSDARG00000033227,ENSDARG00000033735,ENSDARG00000041959,ENSDARG00000054610,ENSDARG00000057789
HP:0005224	hp	Rectal abscess	0.0461	1.3363	ENSDARG00000018283,ENSDARG00000033735

## Sheet: GO_State3_HSPCs
term.id	domain	term.name	p.value	log10pval	intersection
GO:0042254	BP	ribosome biogenesis	4.03e-30	29.3947	ENSDARG00000003941,ENSDARG00000012820,ENSDARG00000016484,ENSDARG00000018902,ENSDARG00000018961,ENSDARG00000020232,ENSDARG00000023299,ENSDARG00000036359,ENSDARG00000038312,ENSDARG00000043304,ENSDARG00000043960,ENSDARG00000044402,ENSDARG00000045019,ENSDARG00000053912,ENSDARG00000054980,ENSDARG00000055868,ENSDARG00000059908,ENSDARG00000069422,ENSDARG00000071878,ENSDARG00000077264,ENSDARG00000103337,…
GO:0005730	CC	nucleolus	2.2e-26	25.6576	ENSDARG00000003941,ENSDARG00000012820,ENSDARG00000014329,ENSDARG00000016484,ENSDARG00000018902,ENSDARG00000018961,ENSDARG00000020232,ENSDARG00000023299,ENSDARG00000024561,ENSDARG00000038312,ENSDARG00000040666,ENSDARG00000043304,ENSDARG00000043960,ENSDARG00000044402,ENSDARG00000053912,ENSDARG00000054980,ENSDARG00000055360,ENSDARG00000069422,ENSDARG00000104227
GO:0030684	CC	preribosome	3.64e-17	16.4389	ENSDARG00000003941,ENSDARG00000012820,ENSDARG00000018902,ENSDARG00000020232,ENSDARG00000023299,ENSDARG00000045019,ENSDARG00000053912,ENSDARG00000054980,ENSDARG00000055868,ENSDARG00000059908,ENSDARG00000103337
GO:0003723	MF	RNA binding	1.2e-14	13.9208	ENSDARG00000012820,ENSDARG00000016484,ENSDARG00000018902,ENSDARG00000020232,ENSDARG00000023299,ENSDARG00000029252,ENSDARG00000030789,ENSDARG00000038312,ENSDARG00000040503,ENSDARG00000040666,ENSDARG00000043304,ENSDARG00000043960,ENSDARG00000053912,ENSDARG00000055868,ENSDARG00000063626,ENSDARG00000069422,ENSDARG00000076518,ENSDARG00000101662,ENSDARG00000104173,ENSDARG00000104227
HP:0005374	hp	Cellular immunodeficiency	1.06e-09	8.97469	ENSDARG00000016484,ENSDARG00000036791,ENSDARG00000057738,ENSDARG00000069422,ENSDARG00000077620,ENSDARG00000101637,ENSDARG00000104227
TF:M00799_1	tf	Factor: Myc; motif: CACGTGS; match class: 1	4.09e-07	6.38828	ENSDARG00000001057,ENSDARG00000004169,ENSDARG00000006219,ENSDARG00000014329,ENSDARG00000015524,ENSDARG00000016484,ENSDARG00000018961,ENSDARG00000023290,ENSDARG00000024561,ENSDARG00000029252,ENSDARG00000036359,ENSDARG00000036791,ENSDARG00000039429,ENSDARG00000039887,ENSDARG00000044402,ENSDARG00000053912,ENSDARG00000056160,ENSDARG00000056167,ENSDARG00000057738,ENSDARG00000063626,ENSDARG00000069116,…
HP:0001888	hp	Lymphopenia	1.38e-06	5.86012	ENSDARG00000016484,ENSDARG00000036791,ENSDARG00000057738,ENSDARG00000069422,ENSDARG00000077620,ENSDARG00000104227
GO:0004386	MF	helicase activity	3.83e-06	5.4168	ENSDARG00000002591,ENSDARG00000024204,ENSDARG00000030789,ENSDARG00000057683,ENSDARG00000057738,ENSDARG00000063626
TF:M03867_1	tf	Factor: c-Myc; motif: CACGTGGC; match class: 1	2.29e-05	4.64016	ENSDARG00000004169,ENSDARG00000016484,ENSDARG00000024561,ENSDARG00000039429,ENSDARG00000039887,ENSDARG00000056160,ENSDARG00000056167,ENSDARG00000063626,ENSDARG00000069116,ENSDARG00000070228,ENSDARG00000078214,ENSDARG00000101637
GO:0018364	BP	peptidyl-glutamine methylation	3.84e-05	4.41567	ENSDARG00000053912,ENSDARG00000071878
HP:0007427	hp	Reticulated skin pigmentation	6.62e-05	4.17914	ENSDARG00000016484,ENSDARG00000069422,ENSDARG00000104227
HP:0005212	hp	Anal mucosal leukoplakia	6.62e-05	4.17914	ENSDARG00000016484,ENSDARG00000069422,ENSDARG00000104227
HP:0002165	hp	Pterygium of nails	6.62e-05	4.17914	ENSDARG00000016484,ENSDARG00000069422,ENSDARG00000104227
HP:0010450	hp	Esophageal stenosis	9.43e-05	4.02549	ENSDARG00000016484,ENSDARG00000069422,ENSDARG00000104227
HP:0012189	hp	Hodgkin lymphoma	9.43e-05	4.02549	ENSDARG00000016484,ENSDARG00000069422,ENSDARG00000104227
HP:0001809	hp	Split nail	9.43e-05	4.02549	ENSDARG00000016484,ENSDARG00000069422,ENSDARG00000104227
HP:0004313	hp	Decreased antibody level in blood	9.55e-05	4.02	ENSDARG00000016484,ENSDARG00000036791,ENSDARG00000057738,ENSDARG00000069422,ENSDARG00000077620,ENSDARG00000104227
GO:0030097	BP	hemopoiesis	0.00016	3.79588	ENSDARG00000014329,ENSDARG00000016484,ENSDARG00000030789,ENSDARG00000036791,ENSDARG00000077264,ENSDARG00000077620,ENSDARG00000104227
HP:0012227	hp	Urethral stricture	0.000172	3.76447	ENSDARG00000016484,ENSDARG00000069422,ENSDARG00000104227
HP:0006515	hp	Interstitial pneumonitis	0.000172	3.76447	ENSDARG00000016484,ENSDARG00000069422,ENSDARG00000104227
HP:0006739	hp	Squamous cell carcinoma of the skin	0.000282	3.54975	ENSDARG00000016484,ENSDARG00000069422,ENSDARG00000104227
HP:0002024	hp	Malabsorption	0.000319	3.49621	ENSDARG00000016484,ENSDARG00000036791,ENSDARG00000057683,ENSDARG00000057738,ENSDARG00000069422,ENSDARG00000077620,ENSDARG00000104227
HP:0001741	hp	Phimosis	0.000352	3.45346	ENSDARG00000016484,ENSDARG00000069422,ENSDARG00000104227
GO:0060218	BP	hematopoietic stem cell differentiation	0.000373	3.42829	ENSDARG00000036791,ENSDARG00000077264,ENSDARG00000077620
HP:0000600	hp	Abnormality of the pharynx	0.000511	3.29158	ENSDARG00000015524,ENSDARG00000016484,ENSDARG00000036791,ENSDARG00000057738,ENSDARG00000069422,ENSDARG00000077620,ENSDARG00000104227
GO:0032392	BP	DNA geometric change	0.000614	3.21183	ENSDARG00000002591,ENSDARG00000024204,ENSDARG00000057683
HP:0100670	hp	Rough bone trabeculation	0.00074	3.13077	ENSDARG00000016484,ENSDARG00000069422,ENSDARG00000104227
HP:0002014	hp	Diarrhea	0.000791	3.10182	ENSDARG00000016484,ENSDARG00000036791,ENSDARG00000057683,ENSDARG00000057738,ENSDARG00000069422,ENSDARG00000077620,ENSDARG00000104227
GO:0015030	CC	Cajal body	0.000798	3.098	ENSDARG00000053912,ENSDARG00000104227
GO:0008173	MF	RNA methyltransferase activity	0.000867	3.06198	ENSDARG00000043304,ENSDARG00000053912,ENSDARG00000076518
HP:0003743	hp	Genetic anticipation	0.000868	3.06148	ENSDARG00000016484,ENSDARG00000069422,ENSDARG00000104227
TF:M00123_0	tf	Factor: c-Myc:Max; motif: NANCACGTGNNW; match class: 0	0.00125	2.90309	ENSDARG00000005191,ENSDARG00000006219,ENSDARG00000016484,ENSDARG00000020232,ENSDARG00000036791,ENSDARG00000037378,ENSDARG00000039429,ENSDARG00000041895,ENSDARG00000043960,ENSDARG00000044402,ENSDARG00000045019,ENSDARG00000054980,ENSDARG00000069422,ENSDARG00000076334,ENSDARG00000077264,ENSDARG00000077473,ENSDARG00000101637
GO:0000054	BP	ribosomal subunit export from nucleus	0.00136	2.86646	ENSDARG00000003941,ENSDARG00000020232
GO:0033753	BP	establishment of ribosome localization	0.00136	2.86646	ENSDARG00000003941,ENSDARG00000020232
GO:0042555	CC	MCM complex	0.00136	2.86646	ENSDARG00000024204,ENSDARG00000057683
GO:0003906	MF	DNA-(apurinic or apyrimidinic site) lyase activity	0.00207	2.68403	ENSDARG00000045843,ENSDARG00000078781
HP:0001803	hp	Nail pits	0.00243	2.61439	ENSDARG00000016484,ENSDARG00000069422,ENSDARG00000104227
GO:0019206	MF	nucleoside kinase activity	0.00293	2.53313	ENSDARG00000006074,ENSDARG00000039429
HP:0000579	hp	Nasolacrimal duct obstruction	0.003	2.52288	ENSDARG00000016484,ENSDARG00000069422,ENSDARG00000104227
HP:0002745	hp	Oral leukoplakia	0.003	2.52288	ENSDARG00000016484,ENSDARG00000069422,ENSDARG00000104227
HP:0007588	hp	Reticular hyperpigmentation	0.00399	2.39903	ENSDARG00000016484,ENSDARG00000069422,ENSDARG00000104227
GO:0009156	BP	ribonucleoside monophosphate biosynthetic process	0.0052	2.284	ENSDARG00000006074,ENSDARG00000015524,ENSDARG00000039429
HP:0002583	hp	Colitis	0.00706	2.1512	ENSDARG00000016484,ENSDARG00000069422,ENSDARG00000104227
HP:0004469	hp	Chronic bronchitis	0.00706	2.1512	ENSDARG00000036791,ENSDARG00000057738,ENSDARG00000077620
HP:0005607	hp	Abnormality of the tracheobronchial system	0.00856	2.06753	ENSDARG00000016484,ENSDARG00000036791,ENSDARG00000057738,ENSDARG00000069422,ENSDARG00000077620,ENSDARG00000104227
HP:0010808	hp	Protruding tongue	0.00999	2.00043	ENSDARG00000036791,ENSDARG00000057738,ENSDARG00000077620
HP:0009926	hp	Increased lacrimation	0.00999	2.00043	ENSDARG00000016484,ENSDARG00000069422,ENSDARG00000104227
HP:0001915	hp	Aplastic anemia	0.00999	2.00043	ENSDARG00000016484,ENSDARG00000069422,ENSDARG00000104227
MI:dre-miR-727*	mi	MI:dre-miR-727*	0.0114	1.9431	ENSDARG00000004169,ENSDARG00000039887,ENSDARG00000045019,ENSDARG00000053912,ENSDARG00000056167,ENSDARG00000070228
GO:0021644	BP	vagus nerve morphogenesis	0.012	1.92082	ENSDARG00000041895
GO:0010424	BP	DNA methylation on cytosine within a CG sequence	0.012	1.92082	ENSDARG00000036791
GO:0021610	BP	facial nerve morphogenesis	0.012	1.92082	ENSDARG00000041895
GO:0010971	BP	positive regulation of G2/M transition of mitotic cell cycle	0.012	1.92082	ENSDARG00000101637
GO:0090671	BP	telomerase RNA localization to Cajal body	0.012	1.92082	ENSDARG00000104227
GO:0021615	BP	glossopharyngeal nerve morphogenesis	0.012	1.92082	ENSDARG00000041895
GO:0097484	BP	dendrite extension	0.012	1.92082	ENSDARG00000055360
GO:0021636	BP	trigeminal nerve morphogenesis	0.012	1.92082	ENSDARG00000041895
GO:0090670	BP	RNA localization to Cajal body	0.012	1.92082	ENSDARG00000104227
GO:0042026	BP	protein refolding	0.012	1.92082	ENSDARG00000056160
HP:0000029	hp	Testicular atrophy	0.0128	1.89279	ENSDARG00000016484,ENSDARG00000069422,ENSDARG00000104227
HP:0001334	hp	Communicating hydrocephalus	0.0144	1.84164	ENSDARG00000036791,ENSDARG00000057738,ENSDARG00000077620
HP:0000498	hp	Blepharitis	0.0161	1.79317	ENSDARG00000016484,ENSDARG00000069422,ENSDARG00000104227
GO:0009116	BP	nucleoside metabolic process	0.0164	1.78516	ENSDARG00000005191,ENSDARG00000006074,ENSDARG00000015524,ENSDARG00000039429
MI:dre-miR-429	mi	MI:dre-miR-429	0.0164	1.78516	ENSDARG00000002591,ENSDARG00000012820,ENSDARG00000023290,ENSDARG00000040503,ENSDARG00000055868,ENSDARG00000057683,ENSDARG00000063626
HP:0002894	hp	Neoplasm of the pancreas	0.017	1.76955	ENSDARG00000016484,ENSDARG00000069422,ENSDARG00000104227
HP:0001807	hp	Ridged nail	0.0179	1.74715	ENSDARG00000016484,ENSDARG00000069422,ENSDARG00000104227
HP:0002206	hp	Pulmonary fibrosis	0.0179	1.74715	ENSDARG00000016484,ENSDARG00000069422,ENSDARG00000104227
HP:0010885	hp	Aseptic necrosis	0.0188	1.72584	ENSDARG00000016484,ENSDARG00000069422,ENSDARG00000104227
HP:0002216	hp	Premature graying of hair	0.0208	1.68194	ENSDARG00000016484,ENSDARG00000069422,ENSDARG00000104227
HP:0000972	hp	Palmoplantar hyperkeratosis	0.0208	1.68194	ENSDARG00000016484,ENSDARG00000069422,ENSDARG00000104227
HP:0002514	hp	Cerebral calcification	0.0223	1.6517	ENSDARG00000016484,ENSDARG00000037378,ENSDARG00000069422,ENSDARG00000104227
HP:0100585	hp	Telangiectasia of the skin	0.023	1.63827	ENSDARG00000016484,ENSDARG00000069422,ENSDARG00000104227
GO:0046035	BP	CMP metabolic process	0.0241	1.61798	ENSDARG00000006074
GO:0060999	BP	positive regulation of dendritic spine development	0.0241	1.61798	ENSDARG00000055360
GO:1902626	BP	assembly of large subunit precursor of preribosome	0.0241	1.61798	ENSDARG00000020232
GO:0004087	MF	carbamoyl-phosphate synthase (ammonia) activity	0.0241	1.61798	ENSDARG00000041895
GO:0004151	MF	dihydroorotase activity	0.0241	1.61798	ENSDARG00000041895
GO:0008176	MF	tRNA (guanine-N7-)-methyltransferase activity	0.0241	1.61798	ENSDARG00000076518
GO:0004088	MF	carbamoyl-phosphate synthase (glutamine-hydrolyzing) activity	0.0241	1.61798	ENSDARG00000041895
GO:0043021	MF	ribonucleoprotein complex binding	0.0304	1.51713	ENSDARG00000018902,ENSDARG00000020232
MI:dre-miR-144	mi	MI:dre-miR-144	0.0323	1.4908	ENSDARG00000002591,ENSDARG00000016484,ENSDARG00000024204,ENSDARG00000037378,ENSDARG00000038768,ENSDARG00000057738
HP:0000653	hp	Sparse eyelashes	0.0342	1.46597	ENSDARG00000016484,ENSDARG00000069422,ENSDARG00000104227
HP:0005528	hp	Bone marrow hypocellularity	0.0356	1.44855	ENSDARG00000016484,ENSDARG00000069422,ENSDARG00000104227
MI:dre-miR-723*	mi	MI:dre-miR-723*	0.0359	1.44491	ENSDARG00000014499,ENSDARG00000057683,ENSDARG00000059908,ENSDARG00000069116,ENSDARG00000077052
GO:0045039	BP	protein import into mitochondrial inner membrane	0.036	1.4437	ENSDARG00000069116
GO:0071156	BP	regulation of cell cycle arrest	0.036	1.4437	ENSDARG00000101637
GO:0061484	BP	hematopoietic stem cell homeostasis	0.036	1.4437	ENSDARG00000036791
HP:0000975	hp	Hyperhidrosis	0.043	1.36653	ENSDARG00000014329,ENSDARG00000016484,ENSDARG00000069422,ENSDARG00000104227
HP:0002091	hp	Restrictive ventilatory defect	0.0432	1.36452	ENSDARG00000016484,ENSDARG00000069422,ENSDARG00000104227
MI:dre-miR-451	mi	MI:dre-miR-451	0.0448	1.34872	ENSDARG00000005191,ENSDARG00000012820,ENSDARG00000020232,ENSDARG00000024204,ENSDARG00000030441,ENSDARG00000069422
MI:dre-miR-194a	mi	MI:dre-miR-194a	0.0453	1.3439	ENSDARG00000016484,ENSDARG00000030789,ENSDARG00000036359,ENSDARG00000037378,ENSDARG00000055360,ENSDARG00000069116
HP:0006480	hp	Premature loss of teeth	0.0465	1.33255	ENSDARG00000016484,ENSDARG00000069422,ENSDARG00000104227
HP:0012758	hp	Neurodevelopmental delay	0.0472	1.32606	ENSDARG00000005191,ENSDARG00000015524,ENSDARG00000016484,ENSDARG00000036791,ENSDARG00000037378,ENSDARG00000041895,ENSDARG00000056160,ENSDARG00000056725,ENSDARG00000057738,ENSDARG00000069422,ENSDARG00000070228,ENSDARG00000077620,ENSDARG00000104227
GO:0031571	BP	mitotic G1 DNA damage checkpoint	0.048	1.31876	ENSDARG00000101637
GO:0031507	BP	heterochromatin assembly	0.048	1.31876	ENSDARG00000077052
GO:1902547	BP	regulation of cellular response to vascular endothelial growth factor stimulus	0.048	1.31876	ENSDARG00000041895
GO:0044783	BP	G1 DNA damage checkpoint	0.048	1.31876	ENSDARG00000101637
GO:0004693	MF	cyclin-dependent protein serine/threonine kinase activity	0.048	1.31876	ENSDARG00000070228
GO:0016802	MF	trialkylsulfonium hydrolase activity	0.048	1.31876	ENSDARG00000005191
GO:0004749	MF	ribose phosphate diphosphokinase activity	0.048	1.31876	ENSDARG00000015524

## Sheet: GO_State4_Erythrocytes
term.id	domain	term.name	p.value	log10pval	intersection
GO:0015669	BP	gas transport	1.58e-16	15.8013	ENSDARG00000011166,ENSDARG00000023713,ENSDARG00000069734,ENSDARG00000069735,ENSDARG00000079078,ENSDARG00000089087,ENSDARG00000097011,ENSDARG00000097238
GO:0005833	CC	hemoglobin complex	7.49e-13	12.1255	ENSDARG00000069734,ENSDARG00000069735,ENSDARG00000079078,ENSDARG00000089087,ENSDARG00000097011,ENSDARG00000097238
GO:0005344	MF	oxygen transporter activity	4.49e-12	11.3478	ENSDARG00000069734,ENSDARG00000069735,ENSDARG00000079078,ENSDARG00000089087,ENSDARG00000097011,ENSDARG00000097238
GO:0019825	MF	oxygen binding	6.06e-12	11.2175	ENSDARG00000069734,ENSDARG00000069735,ENSDARG00000079078,ENSDARG00000089087,ENSDARG00000097011,ENSDARG00000097238
HP:0010472	hp	Abnormality of the heme biosynthetic pathway	8.37e-11	10.0773	ENSDARG00000017400,ENSDARG00000038643,ENSDARG00000069734,ENSDARG00000089087,ENSDARG00000090834,ENSDARG00000097238
GO:0030097	BP	hemopoiesis	1.15e-10	9.9393	ENSDARG00000012881,ENSDARG00000017400,ENSDARG00000026655,ENSDARG00000029019,ENSDARG00000030490,ENSDARG00000038643,ENSDARG00000089087,ENSDARG00000090834,ENSDARG00000097011,ENSDARG00000097238
HP:0001923	hp	Reticulocytosis	7.16e-10	9.14509	ENSDARG00000012881,ENSDARG00000017400,ENSDARG00000030490,ENSDARG00000069734,ENSDARG00000089087,ENSDARG00000097238
GO:0035162	BP	embryonic hemopoiesis	1.88e-09	8.72584	ENSDARG00000012881,ENSDARG00000017400,ENSDARG00000026655,ENSDARG00000029019,ENSDARG00000030490,ENSDARG00000038643
GO:0030218	BP	erythrocyte differentiation	9.66e-09	8.01502	ENSDARG00000012881,ENSDARG00000017400,ENSDARG00000026655,ENSDARG00000029019,ENSDARG00000030490,ENSDARG00000038643
HP:0001743	hp	Abnormality of the spleen	1.11e-08	7.95468	ENSDARG00000011166,ENSDARG00000012881,ENSDARG00000017400,ENSDARG00000030490,ENSDARG00000038643,ENSDARG00000062025,ENSDARG00000069734,ENSDARG00000089087,ENSDARG00000090834,ENSDARG00000097238
GO:0001666	BP	response to hypoxia	9.02e-08	7.04479	ENSDARG00000038643,ENSDARG00000089087,ENSDARG00000097011,ENSDARG00000097238,ENSDARG00000099351
GO:0070482	BP	response to oxygen levels	9.02e-08	7.04479	ENSDARG00000038643,ENSDARG00000089087,ENSDARG00000097011,ENSDARG00000097238,ENSDARG00000099351
GO:0005506	MF	iron ion binding	1.08e-07	6.96658	ENSDARG00000015551,ENSDARG00000069734,ENSDARG00000069735,ENSDARG00000079078,ENSDARG00000089087,ENSDARG00000097011,ENSDARG00000097238
GO:0020037	MF	heme binding	7.15e-07	6.14569	ENSDARG00000069734,ENSDARG00000069735,ENSDARG00000079078,ENSDARG00000089087,ENSDARG00000097011,ENSDARG00000097238
HP:0001005	hp	Dermatological manifestations of systemic disorders	1.11e-06	5.95468	ENSDARG00000012881,ENSDARG00000030490,ENSDARG00000062025,ENSDARG00000069734,ENSDARG00000089087,ENSDARG00000090834,ENSDARG00000097238
HP:0200023	hp	Priapism	2.49e-06	5.6038	ENSDARG00000069734,ENSDARG00000089087,ENSDARG00000097238
HP:0010620	hp	Malar prominence	7.31e-06	5.13608	ENSDARG00000069734,ENSDARG00000089087,ENSDARG00000097238
HP:0010885	hp	Aseptic necrosis	3.03e-05	4.51856	ENSDARG00000011166,ENSDARG00000069734,ENSDARG00000089087,ENSDARG00000097238
HP:0004727	hp	Impaired renal concentrating ability	3.58e-05	4.44612	ENSDARG00000069734,ENSDARG00000089087,ENSDARG00000097238
HP:0002829	hp	Arthralgia	4.68e-05	4.32975	ENSDARG00000062025,ENSDARG00000069734,ENSDARG00000089087,ENSDARG00000090834,ENSDARG00000097238
KEGG:00860	keg	Porphyrin and chlorophyll metabolism	5.74e-05	4.24109	ENSDARG00000038643,ENSDARG00000062025,ENSDARG00000096829
HP:0000829	hp	Hypoparathyroidism	0.000331	3.48017	ENSDARG00000069734,ENSDARG00000089087,ENSDARG00000097238
HP:0008153	hp	Periodic hypokalemic paresis	0.00042	3.37675	ENSDARG00000011166,ENSDARG00000012881
HP:0002857	hp	Genu valgum	0.000703	3.15304	ENSDARG00000011166,ENSDARG00000069734,ENSDARG00000089087,ENSDARG00000097238
HP:0001640	hp	Cardiomegaly	0.000921	3.03574	ENSDARG00000069734,ENSDARG00000089087,ENSDARG00000097238
GO:0020027	BP	hemoglobin metabolic process	0.0013	2.88606	ENSDARG00000038643,ENSDARG00000062025
HP:0008207	hp	Primary adrenal insufficiency	0.0017	2.76955	ENSDARG00000069734,ENSDARG00000089087,ENSDARG00000097238
HP:0002749	hp	Osteomalacia	0.00208	2.68194	ENSDARG00000011166,ENSDARG00000012881
GO:0006779	BP	porphyrin-containing compound biosynthetic process	0.00244	2.61261	ENSDARG00000038643,ENSDARG00000062025
HP:0003401	hp	Paresthesia	0.00493	2.30715	ENSDARG00000069734,ENSDARG00000089087,ENSDARG00000097238
GO:0016684	MF	oxidoreductase activity, acting on peroxide as acceptor	0.00534	2.27246	ENSDARG00000018146,ENSDARG00000025350
HP:0012614	hp	Abnormal urine cytology	0.00557	2.25414	ENSDARG00000069734,ENSDARG00000089087,ENSDARG00000097238
MI:xtr-miR-449	mi	MI:xtr-miR-449	0.00644	2.19111	ENSDARG00000018146,ENSDARG00000029019,ENSDARG00000030490,ENSDARG00000038643
MI:dre-miR-152	mi	MI:dre-miR-152	0.0112	1.95078	ENSDARG00000025350,ENSDARG00000029019,ENSDARG00000062025,ENSDARG00000096829
HP:0000488	hp	Retinopathy	0.013	1.88606	ENSDARG00000069734,ENSDARG00000089087,ENSDARG00000097238
GO:0098869	BP	cellular oxidant detoxification	0.0137	1.86328	ENSDARG00000018146,ENSDARG00000025350
GO:0005200	MF	structural constituent of cytoskeleton	0.0137	1.86328	ENSDARG00000029019,ENSDARG00000030490
GO:0016209	MF	antioxidant activity	0.0137	1.86328	ENSDARG00000018146,ENSDARG00000025350
HP:0000830	hp	Anterior hypopituitarism	0.0148	1.82974	ENSDARG00000069734,ENSDARG00000089087,ENSDARG00000097238
HP:0002092	hp	Pulmonary hypertension	0.0157	1.8041	ENSDARG00000069734,ENSDARG00000089087,ENSDARG00000097238
GO:0018201	BP	peptidyl-glycine modification	0.0187	1.72816	ENSDARG00000057206
GO:0018008	BP	N-terminal peptidyl-glycine N-myristoylation	0.0187	1.72816	ENSDARG00000057206
GO:0004109	MF	coproporphyrinogen oxidase activity	0.0187	1.72816	ENSDARG00000062025
GO:0003870	MF	5-aminolevulinate synthase activity	0.0187	1.72816	ENSDARG00000038643
GO:0016749	MF	N-succinyltransferase activity	0.0187	1.72816	ENSDARG00000038643
GO:0035379	MF	carbon dioxide transmembrane transporter activity	0.0187	1.72816	ENSDARG00000023713
GO:0000041	BP	transition metal ion transport	0.0204	1.69037	ENSDARG00000015551,ENSDARG00000096849
HP:0000006	hp	Autosomal dominant inheritance	0.025	1.60206	ENSDARG00000012881,ENSDARG00000015551,ENSDARG00000017400,ENSDARG00000030490,ENSDARG00000038643,ENSDARG00000062025,ENSDARG00000069734,ENSDARG00000089087,ENSDARG00000090834,ENSDARG00000097238
HP:0001639	hp	Hypertrophic cardiomyopathy	0.0268	1.57187	ENSDARG00000017400,ENSDARG00000069734,ENSDARG00000089087,ENSDARG00000097238
GO:0008091	CC	spectrin	0.028	1.55284	ENSDARG00000030490
GO:0019107	MF	myristoyltransferase activity	0.028	1.55284	ENSDARG00000057206
HP:0000819	hp	Diabetes mellitus	0.0301	1.52143	ENSDARG00000038643,ENSDARG00000069734,ENSDARG00000089087,ENSDARG00000097238
MI:dre-miR-457b	mi	MI:dre-miR-457b	0.0342	1.46597	ENSDARG00000015551,ENSDARG00000030490,ENSDARG00000062025
HP:0000121	hp	Nephrocalcinosis	0.0349	1.45717	ENSDARG00000011166,ENSDARG00000012881
HP:0200042	hp	Skin ulcer	0.0354	1.451	ENSDARG00000069734,ENSDARG00000089087,ENSDARG00000097238
MI:dre-miR-457a	mi	MI:dre-miR-457a	0.0355	1.44977	ENSDARG00000015551,ENSDARG00000030490,ENSDARG00000062025
HP:0002652	hp	Skeletal dysplasia	0.0381	1.41908	ENSDARG00000069734,ENSDARG00000089087,ENSDARG00000097238
HP:0001645	hp	Sudden cardiac death	0.0381	1.41908	ENSDARG00000069734,ENSDARG00000089087,ENSDARG00000097238
HP:0007807	hp	Optic nerve compression	0.0406	1.39147	ENSDARG00000011166
HP:0012132	hp	Erythroid hyperplasia	0.0406	1.39147	ENSDARG00000017400
HP:0003148	hp	Elevated serum acid phosphatase	0.0406	1.39147	ENSDARG00000011166
MI:dre-miR-16a	mi	MI:dre-miR-16a	0.0414	1.383	ENSDARG00000015551,ENSDARG00000030490,ENSDARG00000062025
MI:dre-miR-16b	mi	MI:dre-miR-16b	0.0428	1.36856	ENSDARG00000015551,ENSDARG00000030490,ENSDARG00000062025
HP:0030637	hp	Cone dysfunction	0.0432	1.36452	ENSDARG00000069734,ENSDARG00000089087,ENSDARG00000097238
MI:dre-miR-430a	mi	MI:dre-miR-430a	0.0443	1.3536	ENSDARG00000011166,ENSDARG00000023713,ENSDARG00000025350
MI:dre-miR-16c	mi	MI:dre-miR-16c	0.0458	1.33913	ENSDARG00000015551,ENSDARG00000030490,ENSDARG00000062025
GO:0016530	MF	metallochaperone activity	0.0466	1.33161	ENSDARG00000096849
MI:dre-miR-430i	mi	MI:dre-miR-430i	0.0485	1.31426	ENSDARG00000011166,ENSDARG00000023713,ENSDARG00000025350

## Sheet: GO_State5_Thrombocytes
term.id	domain	term.name	p.value	log10pval	intersection
GO:0032501	BP	multicellular organismal process	3.4e-09	8.46852	ENSDARG00000001014,ENSDARG00000004392,ENSDARG00000004433,ENSDARG00000005185,ENSDARG00000006526,ENSDARG00000007774,ENSDARG00000008153,ENSDARG00000008372,ENSDARG00000008503,ENSDARG00000008867,ENSDARG00000009782,ENSDARG00000011434,ENSDARG00000012078,ENSDARG00000012340,ENSDARG00000012684,ENSDARG00000013477,ENSDARG00000016200,ENSDARG00000018687,ENSDARG00000019117,ENSDARG00000020606,ENSDARG00000023578,…
GO:0044707	BP	single-multicellular organism process	6.66e-09	8.17653	ENSDARG00000001014,ENSDARG00000004392,ENSDARG00000004433,ENSDARG00000005185,ENSDARG00000006526,ENSDARG00000007774,ENSDARG00000008153,ENSDARG00000008372,ENSDARG00000008503,ENSDARG00000008867,ENSDARG00000009782,ENSDARG00000011434,ENSDARG00000012078,ENSDARG00000012340,ENSDARG00000012684,ENSDARG00000013477,ENSDARG00000016200,ENSDARG00000018687,ENSDARG00000020606,ENSDARG00000023578,ENSDARG00000023963,…
GO:0072359	BP	circulatory system development	1.13e-08	7.94692	ENSDARG00000006526,ENSDARG00000007774,ENSDARG00000008867,ENSDARG00000012078,ENSDARG00000016200,ENSDARG00000018687,ENSDARG00000023963,ENSDARG00000030364,ENSDARG00000031756,ENSDARG00000038446,ENSDARG00000039677,ENSDARG00000045070,ENSDARG00000053279,ENSDARG00000054632,ENSDARG00000056964,ENSDARG00000060012,ENSDARG00000062248,ENSDARG00000069640,ENSDARG00000078624,ENSDARG00000095019,ENSDARG00000098836,…
HP:0000421	hp	Epistaxis	4.77e-08	7.32148	ENSDARG00000001014,ENSDARG00000007219,ENSDARG00000013477,ENSDARG00000018687,ENSDARG00000030938,ENSDARG00000039222,ENSDARG00000045070,ENSDARG00000053066,ENSDARG00000069958,ENSDARG00000074441,ENSDARG00000079947
HP:0011877	hp	Increased mean platelet volume	7.57e-08	7.1209	ENSDARG00000001014,ENSDARG00000007219,ENSDARG00000018687,ENSDARG00000045070,ENSDARG00000053066,ENSDARG00000074201,ENSDARG00000074441
KEGG:04510	keg	Focal adhesion	2.31e-06	5.63639	ENSDARG00000007219,ENSDARG00000008030,ENSDARG00000008867,ENSDARG00000010785,ENSDARG00000017105,ENSDARG00000018687,ENSDARG00000019117,ENSDARG00000045070,ENSDARG00000051748,ENSDARG00000056964,ENSDARG00000069640,ENSDARG00000074201,ENSDARG00000077677,ENSDARG00000090062,ENSDARG00000100729
HP:0000967	hp	Petechiae	3.34e-06	5.47625	ENSDARG00000007219,ENSDARG00000013477,ENSDARG00000018687,ENSDARG00000030938,ENSDARG00000045070,ENSDARG00000053066,ENSDARG00000074441
GO:0003779	MF	actin binding	3.67e-06	5.43533	ENSDARG00000001014,ENSDARG00000007219,ENSDARG00000009782,ENSDARG00000017105,ENSDARG00000019117,ENSDARG00000028533,ENSDARG00000035598,ENSDARG00000038938,ENSDARG00000040009,ENSDARG00000055075,ENSDARG00000059604,ENSDARG00000074201,ENSDARG00000076371,ENSDARG00000098695,ENSDARG00000100729
HP:0011273	hp	Anisocytosis	5.02e-06	5.2993	ENSDARG00000007219,ENSDARG00000013477,ENSDARG00000018687,ENSDARG00000045070,ENSDARG00000053066
GO:0051015	MF	actin filament binding	0.00014	3.85387	ENSDARG00000007219,ENSDARG00000009782,ENSDARG00000035598,ENSDARG00000074201,ENSDARG00000076371,ENSDARG00000098695,ENSDARG00000100729
GO:0007596	BP	blood coagulation	0.001	3	ENSDARG00000018687,ENSDARG00000034718,ENSDARG00000034801,ENSDARG00000045070,ENSDARG00000060012,ENSDARG00000077677
GO:0007010	BP	cytoskeleton organization	0.00234	2.63078	ENSDARG00000001014,ENSDARG00000007219,ENSDARG00000017105,ENSDARG00000019117,ENSDARG00000023963,ENSDARG00000031756,ENSDARG00000035598,ENSDARG00000040009,ENSDARG00000053066,ENSDARG00000055075,ENSDARG00000061904,ENSDARG00000070155,ENSDARG00000074311,ENSDARG00000094466,ENSDARG00000100729,ENSDARG00000104014
HP:0011974	hp	Myelofibrosis	0.00811	2.09098	ENSDARG00000039222,ENSDARG00000069958,ENSDARG00000079947
GO:0015074	BP	DNA integration	0.0109	1.96257	ENSDARG00000086495,ENSDARG00000099359,ENSDARG00000101547
GO:0005220	MF	inositol 1,4,5-trisphosphate-sensitive calcium-release channel activity	0.0117	1.93181	ENSDARG00000011909,ENSDARG00000061741
GO:0007165	BP	signal transduction	0.0119	1.92445	ENSDARG00000002013,ENSDARG00000004392,ENSDARG00000004433,ENSDARG00000008372,ENSDARG00000008867,ENSDARG00000009031,ENSDARG00000010767,ENSDARG00000011434,ENSDARG00000011909,ENSDARG00000015759,ENSDARG00000016200,ENSDARG00000017780,ENSDARG00000018687,ENSDARG00000026766,ENSDARG00000026985,ENSDARG00000027222,ENSDARG00000030364,ENSDARG00000031246,ENSDARG00000031756,ENSDARG00000032761,ENSDARG00000035420,…
GO:0030218	BP	erythrocyte differentiation	0.0128	1.89279	ENSDARG00000012078,ENSDARG00000013477,ENSDARG00000055045,ENSDARG00000079947,ENSDARG00000095019
GO:0060047	BP	heart contraction	0.0154	1.81248	ENSDARG00000009782,ENSDARG00000019117,ENSDARG00000023963,ENSDARG00000026985,ENSDARG00000031246,ENSDARG00000056964
MI:dre-miR-736	mi	MI:dre-miR-736	0.0155	1.80967	ENSDARG00000019845,ENSDARG00000020009,ENSDARG00000027222,ENSDARG00000033738,ENSDARG00000046054,ENSDARG00000056985,ENSDARG00000059060,ENSDARG00000086033
HP:0005547	hp	Myeloproliferative disorder	0.0171	1.767	ENSDARG00000013477,ENSDARG00000039222,ENSDARG00000069958
GO:0005200	MF	structural constituent of cytoskeleton	0.0176	1.75449	ENSDARG00000053066,ENSDARG00000070155,ENSDARG00000094466,ENSDARG00000100729
GO:0030223	BP	neutrophil differentiation	0.018	1.74473	ENSDARG00000012078,ENSDARG00000013477,ENSDARG00000100494
MI:dre-miR-21	mi	MI:dre-miR-21	0.0414	1.383	ENSDARG00000002013,ENSDARG00000006775,ENSDARG00000008503,ENSDARG00000012340,ENSDARG00000017105,ENSDARG00000027222,ENSDARG00000039729,ENSDARG00000053066
GO:0006874	BP	cellular calcium ion homeostasis	0.0474	1.32422	ENSDARG00000011434,ENSDARG00000011909,ENSDARG00000012684,ENSDARG00000026766,ENSDARG00000060012,ENSDARG00000060978

[truncated: 16 more sheets: Dynamic_Genes_Monocytes, Dynamic_Genes_Neutrophils, Dynamic_Genes_Erythrocytes, Dynamic_Genes_Thrombocytes, GO_Dyn_Monocytes_Up, GO_Dyn_Monocytes_Down, GO_Dyn_Neutrophils_Up, GO_Dyn_Neutrophils_Down, GO_Dyn_Erythrocytes_Up, GO_Dyn_Erythrocytes_Down, GO_Dyn_Thrombocytes_Up, GO_Dyn_Thrombocytes_Down, Ribosomal_Genes_Dynamic_Exprs, Ribosomal_Genes_Random_Exprs, GO_Dyn_Ribosomal, GO_Random_Rib]
